# Supplementary material for: Impact of two neighbouring ribosomal protein clusters on biogenesis factor binding and assembly of yeast late small ribosomal subunit precursors
Source: PLoS One. 2019 Jan 17;14(1):e0203415. doi: 10.1371/journal.pone.0203415 (PMC6336269; doi:10.1371/journal.pone.0203415)
Supplement: S4 File — (XLSX) [file pone.0203415.s006.xlsx]

## Sheet: Processed_Data_Heatmap
Log2 Scale	Fig 4		S3_a	S3_b	S20_a	S20_b	S29_a	S29_b
	Bait: Rio2-TAP
		All rpS (359)	0.19938	0.130346	0.0690885	0.110715	0.0349389	0.00531963
		All rpL (59)	0.128946	0.20845	0.585665	0.796379	-0.555354	-0.528078
		Contam. (149)	-0.369309	-0.258755	-0.0337774	0.00963439	-0.722129	-0.793396
		Dim1p (10)	0.450151	0.605251	0.217292	0.189131	-0.134587	-0.302053
		Enp1p (34)	0.449021	0.373125	0.155817	0.163472	0.111679	-0.181665
		Hrr25p (6)	-1.57616	-2.11762	-1.40851	-1.35013	-1.80402	-2.07419
		Krr1p (6)	-0.501971	-0.713708	-0.812398	-1.21665	-1.3273	-1.5353
		Ltv1p (31)	0.451975	0.381739	0.237017	0.0979155	0.186917	0.155523
		Nob1p (18)	0.414652	0.675832	0.054966	0.926927	0.308284	0.334309
		Pno1p (17)	0.475384	0.621148	0.367078	0.685399	0.336833	0.241531
		Rio2p (22)	0	0	0	0	0	0
		Rrp12p (4)	-1.10558	-2.20205	-0.264293	-3.07342	-1.50564	-3.1885
		Tsr1p (57)	0.351052	0.353479	0.209646	0.338528	0.0611602	-0.000218766
		Asc1p (10)	-0.779366	-0.413367	-0.808003	-0.346965	-1.30931	-1.37942
		rpS0 (13)	0.390635	0.362978	0.366355	0.343307	0.103639	-0.109893
		rpS1 (27)	0.30483	0.423903	0.054647	0.108655	0.226977	0.259662
		rpS10 (2)	-0.579046	-0.659764	-0.541304	-0.59827	-1.45154	-2.14685
		rpS11 (13)	0.132861	-0.0378972	-0.0245803	0.2627	0.208978	0.243127
		rpS12 (11)	0.313384	0.305633	0.411963	0.267011	0.0815477	0.148981
		rpS13 (9)	0.128437	0.121285	0.256825	0.791812	0.0151458	0.0731726
		rpS14 (12)	0.305205	0.287859	0.132655	-0.367086	0.236469	0.285551
		rpS15 (8)	0.242836	0.130224	0.191081	-0.332199	0.100466	0.17708
		rpS16 (14)	0.21368	0.34554	0.243245	0.0710462	0.172136	0.0441187
		rpS17 (9)	0.24032	0.107249	0.13766	0.092581	0.270947	0.226454
		rpS18 (13)	0.128858	0.228804	-0.0522496	0.265086	0.0206139	-0.0212286
		rpS19 (16)	0.163746	0.235004	0.0903533	-0.1432	0.157188	0.00382345
		rpS2 (11)	0.263073	0.0873776	0.182792	0.387982	0.0866116	-0.0788888
		rpS20 (6)	0.444666	0.363522	-2.02814	-2.5775	-0.827218	-1.09142
		rpS21 (5)	0.497459	0.0611973	0.566369	0.395029	0.398014	0.0641253
		rpS22 (11)	0.395242	0.398011	0.451497	0.21805	0.196566	0.255042
		rpS23 (10)	0.306661	0.131133	0.181476	-0.0430101	0.251949	-0.0442129
		rpS24 (16)	0.19403	0.401788	0.173592	0.29517	0.207916	0.236147
		rpS25 (8)	0.237007	-0.0271293	-0.0805409	0.348496	0.00416865	-0.509163
		rpS27 (3)	0.164831	0.0510829	0.0577956	0.618643	0.308877	0.582085
		rpS28 (3)	0.0349536	-0.0523048	-0.158932	-0.439951	0.388392	0.492253
		rpS29 (2)	0.607605		-1.84725		-2.36905
		rpS3 (10)	-1.43301	-1.30506	-0.347699	-0.127117	-1.45791	-1.32923
		rpS31 (3)	0.325487	-0.071926	0.586387	0.119767	0.254811	0.0187466
		rpS4 (25)	0.192077	0.104735	0.216942	0.155749	0.115026	0.106267
		rpS5 (18)	0.0348663	0.239756	-0.039835	0.21403	-0.0281121	0.122395
		rpS6 (19)	0.151906	0.0667727	0.0501474	-0.0188227	0.058619	-0.18446
		rpS7 (23)	0.392197	0.364288	0.204949	0.356968	0.201439	0.260159
		rpS8 (15)	0.241474	0.309079	0.17437	0.0941225	0.304996	0.234154
		rpS9 (13)	0.390514	0.328962	0.392063	0.407732	0.147554	0.0354927
Log2 Scale	Fig 5
	Bait: Rio2-TAP
			S2_2hours_a	S2_2hours_b	S0_2hours_a	S21_2hours_a	S21_2hours_b	S2_4hours_a	S2_4hours_b	S0_4hours_a	S21_4hours_a	S21_4hours_b
		All rpS (240)	-0.624702	-0.621002	-0.0631401	0.0786838	0.00354711	-1.13035	-1.0323	-0.37665	-0.25731	-0.42018
		All rpL (118)	0.570579	0.350984	0.118698	2.68697e-05	0.0691355	0.530845	0.728517	0.273408	-0.0508587	0.126455
		Contam. (112)	0.272361	0.403502	0.212666	-0.0588542	0.137482	0.202312	0.115729	0.0821735	-0.272608	-0.219736
		Slx9p (8)	1.58199	2.32206	2.35711	0.751464	1.70484	1.54718	1.7676	2.10067	1.44112	1.43289
		Enp1p (34)	-0.206769	-0.349444	0.208605	0.481687	0.270182	-0.85177	-0.880976	0.0340658	-0.00712798	-0.315691
		Krr1p (2)	-0.964971	-0.538977	-0.30947	-0.650844	-0.110234		-0.329971	-0.303867		0.358568
		Ltv1p (27)	-0.0824116	-0.503265	0.0441323	0.439924	0.138384	-1.062	-1.00303	-0.286265	0.11738	-0.399072
		Nob1p (20)	-0.788845	-0.840172	-0.360629	-0.00434986	-0.142718	-1.69917	-1.35601	-0.662917	-0.382947	-0.677663
		Pno1p (6)		-0.507506	0.235207		0.308581		-1.34158	-0.754588		-0.8165
		Rio2p (28)	0	0	0	0	0	0	0	0	0	0
		Rrp12p (16)	0.960401	1.56812	1.52286	0.804105	1.38784	1.58063	1.35059	2.2462	1.66608	1.36328
		Tsr1p (54)	-0.373534	-0.540887	-0.000929039	0.327498	0.0959344	-1.16386	-0.997546	-0.19555	-0.356618	-0.475522
		Asc1p (3)		-0.879443	-0.954384		-0.513464	-0.732463	-1.31694	-1.30079	-0.649929	-0.931913
		rpS0 (9)	-0.768521	-1.20286	-0.393709	0.196669	-0.188935	-1.11694	-1.39193	-0.74515	-0.433191	-0.915413
		rpS1 (19)	-0.369168	-0.539173	0.0233175	0.2371	0.0982955	-1.06226	-0.857809	-0.161678	-0.191294	-0.375463
		rpS11 (8)	-0.696527	-0.422033	-0.038712	-0.0375625	0.0222222	-1.12357	-0.968636	-0.146788	-0.31732	-0.327075
		rpS12 (8)	-0.495234	-0.280265	0.0630567	0.492538	0.0698602	-0.650216	-0.875925	-0.209587	0.143208	-0.524689
		rpS13 (3)	-0.801368	-0.363994	-0.00815082	0.172291	0.200193	-1.20031	-1.06441	-0.105722	-0.217173	-0.0533367
		rpS14 (9)	-0.288932	-0.508625	-0.0366391	0.171369	0.0403789	-0.879897	-0.871157	-0.134883	-0.302847	-0.354061
		rpS15 (5)	-0.641831	-0.482907	-0.0584015	0.0932567	0.0477576	-1.03133	-1.07287	-0.152465	-0.102704	-0.351376
		rpS16 (10)	-0.568226	-0.36317	-0.00275113	0.0527186	0.127768	-1.30148	-0.779279	-0.237064	-0.2386	-0.30891
		rpS17 (7)	-1.28145	-1.11405	-0.299933	-0.0607124	-0.0567471	-1.79078	-1.54038	-0.553633	-0.377446	-0.588532
		rpS18 (7)	-0.259367	-0.464173	0.0987223	0.193529	0.114124	-1.39504	-0.930729	-0.153707	-0.289646	-0.357791
		rpS2 (8)	-1.33481	-1.38409	-0.464375	0.077701	-0.155419	-2.45554	-1.87725	-0.760155	-0.500111	-0.677646
		rpS20 (2)		-0.481749	0.100946		-0.00736739		-0.47818	0.0462982		0.00489844
		rpS21 (7)	-1.11313	-1.46472	-0.441025	0.168953	-0.14986	-1.8682	-2.34903	-1.45178	-0.491569	-1.17646
		rpS23 (9)	-0.654734	-0.785545	-0.0119404	0.0287977	-0.0981568	-1.10862	-0.843297	-0.121344	-0.406259	-0.153462
		rpS24 (18)	-0.681116	-0.459946	0.110535	0.113193	0.268035	-1.06786	-0.943851	-0.224921	-0.119201	-0.364954
		rpS25 (12)	-0.685744	-0.601022	-0.0101914	-0.083704	0.0366411	-0.930389	-0.83701	-0.18954	-0.0903148	-0.288202
		rpS29 (1)		-0.464553	0.200836		0.264424		-0.373935	-0.0297337		0.291188
		rpS3 (6)		-0.658859	-0.322573		-0.141547		-0.92361	-0.583906		-0.802915
		rpS4 (22)	-0.585368	-0.531641	-0.0624157	0.0134301	0.0752494	-1.03594	-0.750885	-0.131787	-0.193549	-0.221607
		rpS5 (8)	-0.838268	-0.568239	-0.0835866	0.145957	0.0194614	-1.28581	-0.814342	-0.17863	-0.285846	-0.462213
		rpS6 (18)	-0.500511	-0.557127	0.0393358	0.205102	0.186422	-1.01875	-0.878475	-0.0399982	-0.193999	-0.247531
		rpS7 (16)	-0.438521	-0.644742	-0.106465	0.249818	0.0471789	-1.34207	-0.760608	-0.337866	-0.204515	-0.303999
		rpS8 (8)	-0.451932	-0.549151	-0.09843	0.0716114	-0.00681795	-0.808561	-0.939085	-0.11297	-0.171224	-0.257945
		rpS9 (12)	-0.405849	-0.536882	-0.1245	-0.0283299	-0.0854657	-1.07398	-0.864081	-0.0949547	-0.409414	-0.282519

## Sheet: Rio2TAP_wt-S2-S21_120min_a
	Submit To DeNovo	Plate Number	Spot Index	Spot Label	Protein Name	Species	Accession Number	Total Ion Score	Total Ion Score C.I. %	Protein MW	Protein PI	Best Peptide Sequence	Start Sequence Position	End Sequence Position	Modification	Ion Score	Ion Score C.I. %	Calculated Mass	Observed Mass	Match Error Da	Match Error PPM	Total MS/MS Ion Cluster Area	MS/MS Ion Cluster Area Matched %	Custom1	Custom2	Acquisition Time	iTRAQ Ratio (116/114)	iTRAQ Ratio (117/114)	Avg. iTRAQ Ratio (116/114)	Avg. iTRAQ Ratio (117/114)	iTRAQ Peptides (115/114)	iTRAQ Peptides (116/114)	iTRAQ Peptides (117/114)	iTRAQ 114 Reagent Cluster Area	iTRAQ 116 Reagent Cluster Area	iTRAQ 117 Reagent Cluster Area
220	FALSE	1	40	B13	Rps14ap [Saccharomyces cerevisiae S288c]		gi|10383793	627.01	100	16014.7	10.73	TPGPGGQAALR	93	103	(N-term)_iTRAQ[0]	84.43	100	1168.66	1168.67	0.00915527	7.83402	162437	53.419			2014-01-11 20:51:04	0.452626	1.20285	0.595288	1.02476	9	9	9	9380.71	4245.96	11283.5
221	FALSE	1	42	B15	Rps14ap [Saccharomyces cerevisiae S288c]		gi|10383793	627.01	100	16014.7	10.73	TKTPGPGGQAALR	91	103	(N-term)_iTRAQ[0], Lysine(K)_iTRAQ[2]	99.95	100	1541.9	1541.93	0.0300293	19.4755	174842	48.8343			2014-01-11 20:58:55	0.367652	0.879719	0.595288	1.02476	9	9	9	14404.9	5295.98	12672.2
222	FALSE	1	69	C18	Rps14ap [Saccharomyces cerevisiae S288c]		gi|10383793	627.01	100	16014.7	10.73	DNSQVFGVAR	9	18	(N-term)_iTRAQ[0]	80.86	100	1236.65	1236.72	0.069458	56.1665	109719	78.1065			2014-01-11 21:56:17	0.426458	0.973997	0.595288	1.02476	9	9	9	3626.56	1546.58	3532.26
223	FALSE	1	75	C24	Rps14ap [Saccharomyces cerevisiae S288c]		gi|10383793	627.01	100	16014.7	10.73	IEDVTPVPSDSTR	115	127	(N-term)_iTRAQ[0]	78.54	100	1559.8	1559.87	0.0678711	43.5126	57206.5	77.8798			2014-01-11 21:35:44	0.808008	1.18265	0.595288	1.02476	9	9	9	971.154	784.701	1148.54
224	FALSE	1	94	D19	Rps14ap [Saccharomyces cerevisiae S288c]		gi|10383793	627.01	100	16014.7	10.73	EVGITAVHVK	73	82	(N-term)_iTRAQ[0], Lysine(K)_iTRAQ[10]	83.08	100	1340.81	1340.89	0.0706787	52.7133	15699.8	66.6423			2014-01-12 00:13:22	0.702062	0.756943	0.595288	1.02476	9	9	9	1254.51	880.743	949.591
225	FALSE	1	99	D24	Rps14ap [Saccharomyces cerevisiae S288c]		gi|10383793	627.01	100	16014.7	10.73	IEDVTPVPSDSTR	115	127	(N-term)_iTRAQ[0]	73.48	100	1559.8	1559.92	0.11499	73.721	61236.2	77.3615			2014-01-12 00:30:58	0.882993	1.22619	0.595288	1.02476	9	9	9	1100.47	971.709	1349.38
226	FALSE	1	106	E5	Rps14ap [Saccharomyces cerevisiae S288c]		gi|10383793	627.01	100	16014.7	10.73	IGRIEDVTPVPSDSTR	112	127	(N-term)_iTRAQ[0]	36.13	98.867	1886.01	1886.02	0.0090332	4.78958	29082.5	30.1629			41651	0.803362	1.18958	0.595288	1.02476	9	9	9	666.002	535.041	792.265
227	FALSE	1	160	G11	Rps14ap [Saccharomyces cerevisiae S288c]		gi|10383793	627.01	100	16014.7	10.73	ADRDESSPYAAMLAAQDVAAK	50	70	(N-term)_iTRAQ[0], Lysine(K)_iTRAQ[21]	94.1	100	2468.23	2468.37	0.137939	55.8859	47026	48.7104			41651.2	0.487205	0.73717	0.595288	1.02476	9	9	9	3052.15	1487.03	2249.96
228	FALSE	1	221	I21	Rps14ap [Saccharomyces cerevisiae S288c]		gi|10383793	627.01	100	16014.7	10.73	IYASFNDTFVHVTDLSGK	19	36	(N-term)_iTRAQ[0], Lysine(K)_iTRAQ[18]	69.92	100	2302.2	2302.49	0.288574	125.347	11882.1	66.3124			41651.3	0.674717	1.25614	0.595288	1.02476	9	9	9	624.635	421.452	784.629
390	FALSE	1	84	D9	Chain G, 12-Subunit Rna Polymerase Ii		gi|110590860	80.8	100	27023.3	8.95	NFIAVSAANR	181	190	(N-term)_iTRAQ[0]	80.8	100	1206.67	1206.71	0.0386963	32.0686	165238	67.0468			41651	0.960827	1.07525	0.960827	1.07525	1	1	1	8209.47	7887.88	8827.24
192	FALSE	1	11	A11	Rps10bp [Saccharomyces cerevisiae]		gi|1151236	749.526	100	31088.8	10.49	EVTKGEK	161	167	(N-term)_iTRAQ[0], Lysine(K)_iTRAQ[4,7]	53.74	99.98	1222.74	1222.73	-0.0106201	-8.68552	13199.7	41.464			41650.8	0.783963	0.943642	0.52241	1.03652	16	16	16	1682.74	1319.2	1587.9
193	FALSE	1	40	B13	Rps10bp [Saccharomyces cerevisiae]		gi|1151236	749.526	100	31088.8	10.49	LVTPQR	178	183	(N-term)_iTRAQ[0]	28.21	92.98	857.533	857.535	0.00177002	2.06408	21964.3	52.827			41650.9	0.728108	1.38173	0.52241	1.03652	16	16	16	737.11	536.696	1018.49
194	FALSE	1	62	C11	Rps10bp [Saccharomyces cerevisiae]		gi|1151236	749.526	100	31088.8	10.49	TFEIDDEHR	15	23	(N-term)_iTRAQ[0]	69.85	100	1305.62	1305.65	0.0292969	22.4391	141530	72.363			41650.9	0.59855	1.04744	0.52241	1.03652	16	16	16	4715.19	2822.28	4938.87
195	FALSE	1	62	C11	Rps10bp [Saccharomyces cerevisiae]		gi|1151236	749.526	100	31088.8	10.49	QGFPMK	59	64	(N-term)_iTRAQ[0], Lysine(K)_iTRAQ[6]	29.62	94.926	995.559	995.579	0.0195312	19.6184	88403	51.0588			41650.9	0.499393	1.09352	0.52241	1.03652	16	16	16	5035.61	2514.75	5506.53
196	FALSE	1	73	C22	Rps10bp [Saccharomyces cerevisiae]		gi|1151236	749.526	100	31088.8	10.49	GYVFK	47	51	(N-term)_iTRAQ[0], Lysine(K)_iTRAQ[5]	27.71	92.123	901.539	901.585	0.0454102	50.3696	48081.2	55.143			41650.9	0.369511	0.866193	0.52241	1.03652	16	16	16	3193.68	1180.1	2766.35
197	FALSE	1	74	C23	Rps10bp [Saccharomyces cerevisiae]		gi|1151236	749.526	100	31088.8	10.49	QGVLLPTR	65	72	(N-term)_iTRAQ[0]	43.38	99.787	1027.64	1027.7	0.0604248	58.7997	29373.5	63.3842			41650.9	0.568791	0.903106	0.52241	1.03652	16	16	16	1179.3	670.774	1065.03
198	FALSE	1	92	D17	Rps10bp [Saccharomyces cerevisiae]		gi|1151236	749.526	100	31088.8	10.49	VFFDKR	26	31	(N-term)_iTRAQ[0], Lysine(K)_iTRAQ[5]	31.43	96.655	1099.65	1099.73	0.0825195	75.0416	300355	48.3645			41651	0.345837	0.684841	0.52241	1.03652	16	16	16	24855.7	8596.04	17022.2
199	FALSE	1	99	D24	Rps10bp [Saccharomyces cerevisiae]		gi|1151236	749.526	100	31088.8	10.49	QGVLLPTR	65	72	(N-term)_iTRAQ[0]	41.69	99.685	1027.64	1027.72	0.0772705	75.1923	20904	61.0572			41651	0.441073	0.829147	0.52241	1.03652	16	16	16	960.609	423.699	796.486
200	FALSE	1	111	E10	Rps10bp [Saccharomyces cerevisiae]		gi|1151236	749.526	100	31088.8	10.49	VFFDK	26	30	(N-term)_iTRAQ[0], Lysine(K)_iTRAQ[5]	32.31	97.269	943.55	943.581	0.0307007	32.5374	80546.3	51.3509			41651	0.714238	1.87059	0.52241	1.03652	16	16	16	4237.12	3026.31	7925.9
201	FALSE	1	118	E17	Rps10bp [Saccharomyces cerevisiae]		gi|1151236	749.526	100	31088.8	10.49	KFFGLSK	143	149	(N-term)_iTRAQ[0], Lysine(K)_iTRAQ[1,7]	32.38	97.312	1258.79	1258.9	0.109985	87.3739	81470	37.8364			41651.1	0.384982	0.783327	0.52241	1.03652	16	16	16	10769.2	4145.97	8435.84
202	FALSE	1	122	E21	Rps10bp [Saccharomyces cerevisiae]		gi|1151236	749.526	100	31088.8	10.49	IGQEVDGEAVGDEFK	32	46	(N-term)_iTRAQ[0], Lysine(K)_iTRAQ[15]	33.86	98.089	1880.95	1881.04	0.0872803	46.4023	13865.2	38.0223			41651.1	0.660658	1.23598	0.52241	1.03652	16	16	16	1553.73	1026.49	1920.38
203	FALSE	1	124	E23	Rps10bp [Saccharomyces cerevisiae]		gi|1151236	749.526	100	31088.8	10.49	KGEQELEGLTDTTVPK	116	131	(N-term)_iTRAQ[0], Lysine(K)_iTRAQ[1,16]	63.85	99.998	2177.2	2177.33	0.124756	57.301	21879	44.8947			41651.1	0.482656	1.11399	0.52241	1.03652	16	16	16	1865.89	900.582	2078.58
204	FALSE	1	133	F8	Rps10bp [Saccharomyces cerevisiae]		gi|1151236	749.526	100	31088.8	10.49	FFGLSK	144	149	(N-term)_iTRAQ[0], Lysine(K)_iTRAQ[6]	27.34	91.423	986.592	986.643	0.0514526	52.1519	67155.8	41.692			41651.1	0.529022	1.39908	0.52241	1.03652	16	16	16	4090.75	2164.1	5723.27
205	FALSE	1	136	F11	Rps10bp [Saccharomyces cerevisiae]		gi|1151236	749.526	100	31088.8	10.49	FFGLSKEDDVR	144	154	(N-term)_iTRAQ[0], Lysine(K)_iTRAQ[6]	62.01	99.997	1600.86	1600.95	0.0927734	57.9523	72164.4	52.927			41651.1	0.479655	0.881622	0.52241	1.03652	16	16	16	6028.88	2891.78	5315.19
206	FALSE	1	143	F18	Rps10bp [Saccharomyces cerevisiae]		gi|1151236	749.526	100	31088.8	10.49	IGQEVDGEAVGDEFK	32	46	(N-term)_iTRAQ[0], Lysine(K)_iTRAQ[15]	140.16	100	1880.95	1881.08	0.12915	68.6624	183455	72.1141			41651.1	0.427748	1.13094	0.52241	1.03652	16	16	16	8297.56	3549.26	9384
207	FALSE	1	160	G11	Rps10bp [Saccharomyces cerevisiae]		gi|1151236	749.526	100	31088.8	10.49	EAAAEYAQLLAK	203	214	(N-term)_iTRAQ[0], Lysine(K)_iTRAQ[12]	108.5	100	1565.88	1565.95	0.0739746	47.2416	40979.8	77.0433			41651.2	0.591157	0.950845	0.52241	1.03652	16	16	16	1823	1077.68	1733.39
268	FALSE	1	58	C7	YOR3177w [Saccharomyces cerevisiae]		gi|1164943	486.88	100	24902.1	9.73	DVQQIDYK	161	168	(N-term)_iTRAQ[0], Lysine(K)_iTRAQ[8]	58.41	99.993	1296.7	1296.71	0.00915527	7.06042	24778.4	64.148			41650.9	0.580678	1.19278	0.499655	1.17657	7	7	7	1565.44	909.014	1867.22
269	FALSE	1	58	C7	YOR3177w [Saccharomyces cerevisiae]		gi|1164943	486.88	100	24902.1	9.73	YLVGGNK	145	151	(N-term)_iTRAQ[0], Lysine(K)_iTRAQ[7]	41.74	99.689	1038.62	1038.63	0.0100098	9.63757	18413.5	48.5643			41650.9	0.380133	1.19365	0.499655	1.17657	7	7	7	1285.35	488.603	1534.25
270	FALSE	1	118	E17	YOR3177w [Saccharomyces cerevisiae]		gi|1164943	486.88	100	24902.1	9.73	HVIFLAER	92	99	(N-term)_iTRAQ[0]	61.19	99.996	1128.66	1128.77	0.104248	92.364	132531	55.9662			41651.1	0.368499	1.12552	0.499655	1.17657	7	7	7	9480.3	3493.48	10670.3
271	FALSE	1	124	E23	YOR3177w [Saccharomyces cerevisiae]		gi|1164943	486.88	100	24902.1	9.73	AELRPLQFK	36	44	(N-term)_iTRAQ[0], Lysine(K)_iTRAQ[9]	65.86	99.999	1389.85	1389.98	0.133911	96.3496	149743	56.6968			41651.1	0.387814	1.05343	0.499655	1.17657	7	7	7	8514.54	3302.06	8969.48
272	FALSE	1	140	F15	YOR3177w [Saccharomyces cerevisiae]		gi|1164943	486.88	100	24902.1	9.73	LESFQAVYNK	169	178	(N-term)_iTRAQ[0], Lysine(K)_iTRAQ[10]	72.42	100	1486.82	1486.92	0.10498	70.6076	20011.6	65.1353			41651.1	0.618442	1.19014	0.499655	1.17657	7	7	7	1106.85	684.524	1317.31
273	FALSE	1	262	K14	YOR3177w [Saccharomyces cerevisiae]		gi|1164943	486.88	100	24902.1	9.73	ALAIFVPVPSLAGFHK	60	75	(N-term)_iTRAQ[0], Lysine(K)_iTRAQ[16]	83.56	100	1955.17	1955.38	0.203125	103.891	17129.9	85.3215			41651.4	0.627762	1.32615	0.499655	1.17657	7	7	7	427.474	268.352	566.896
274	FALSE	1	288	L16	YOR3177w [Saccharomyces cerevisiae]		gi|1164943	486.88	100	24902.1	9.73	ILEDLVFPTEIVGK	128	141	(N-term)_iTRAQ[0], Lysine(K)_iTRAQ[14]	103.7	100	1861.09	1861.34	0.244141	131.181	54691.2	80.4154			41651.5	0.634847	1.17152	0.499655	1.17657	7	7	7	1126.36	715.067	1319.56
402	FALSE	1	179	H6	coronin [Saccharomyces cerevisiae YJM789]		gi|151940945	53.44	99.979	82336	5.54	QIGIWDAFNIEK	252	263	(N-term)_iTRAQ[0], Lysine(K)_iTRAQ[12]	26.14	88.693	1721.95	1722.04	0.0893555	51.8921	77676.2	34.3594			41651.3	0.678054	0.650035	0.642923	0.731654	2	2	2	4350.69	2950.01	2828.1
426	FALSE	1	165	G16	conserved protein [Saccharomyces cerevisiae YJM789]		gi|151941077	26.53	89.664	96178.1	8.09	FWPSVGQLLK	469	478	(N-term)_iTRAQ[0], Lysine(K)_iTRAQ[10]	26.53	89.664	1462.87	1462.96	0.0889893	60.8321	18112.6	52.9997			41651.2	0.980242	1.2061	0.980242	1.2061	1	1	1	972.086	952.879	1172.43
337	FALSE	1	65	C14	stress-seventy subfamily A protein [Saccharomyces cerevisiae YJM789]		gi|151941387	272.56	100	77520.1	5	ATAGDTHLGGEDFDNR	218	233	(N-term)_iTRAQ[0]	26.4	89.35	1819.83	1819.9	0.0688477	37.8319	2060.81	40.0848			41650.9	1.52138	1.78537	0.877894	1.11481	6	6	6	219.89	334.536	392.585
338	FALSE	1	138	F13	stress-seventy subfamily A protein [Saccharomyces cerevisiae YJM789]		gi|151941387	272.56	100	77520.1	5	SQVDEIVLVGGSTR	326	339	(N-term)_iTRAQ[0]	72.87	100	1603.88	1603.98	0.10022	62.4859	57440.7	36.651			41651.1	0.601496	0.854237	0.877894	1.11481	6	6	6	4244.79	2553.23	3626.06
339	FALSE	1	153	G4	stress-seventy subfamily A protein [Saccharomyces cerevisiae YJM789]		gi|151941387	272.56	100	77520.1	5	TTPSFVAFTDTER	35	47	(N-term)_iTRAQ[0]	44.56	99.837	1615.81	1615.89	0.0787354	48.7281	13053.4	41.4663			41651.2	0.818738	0.963027	0.877894	1.11481	6	6	6	1148.38	940.222	1105.92
340	FALSE	1	165	G16	stress-seventy subfamily A protein [Saccharomyces cerevisiae YJM789]		gi|151941387	272.56	100	77520.1	5	VNDAVVTVPAYFNDSQR	137	153	(N-term)_iTRAQ[0]	34.95	98.513	2039.03	2039.22	0.191284	93.8113	4201.4	67.9053			41651.2	0.890444	1.16997	0.877894	1.11481	6	6	6	239.269	213.055	279.936
341	FALSE	1	214	I14	stress-seventy subfamily A protein [Saccharomyces cerevisiae YJM789]		gi|151941387	272.56	100	77520.1	5	LVNHFIQEFK	234	243	(N-term)_iTRAQ[0], Lysine(K)_iTRAQ[10]	51.31	99.966	1562.89	1563.05	0.155029	99.1937	4570.94	46.5912			41651.3	0.676059	0.887694	0.877894	1.11481	6	6	6	588.171	397.638	522.116
342	FALSE	1	283	L11	stress-seventy subfamily A protein [Saccharomyces cerevisiae YJM789]		gi|151941387	272.56	100	77520.1	5	SEIFSTYADNQPGVLIQVFEGER	422	444	(N-term)_iTRAQ[0]	42.47	99.737	2743.37	2743.67	0.301025	109.728	11015.8	53.6043			41651.5	1.01495	1.2584	0.877894	1.11481	6	6	6	419.197	425.465	527.516
432	FALSE	1	145	F20	clathrin associated protein complex large subunit [Saccharomyces cerevisiae YJM789]		gi|151942818	25.35	86.437	103761	5.26	DPFLLK	151	156	(N-term)_iTRAQ[0], Lysine(K)_iTRAQ[6]	25.35	86.437	1020.63	1020.72	0.0905151	88.6852	17765.6	52.552			41651.1	0.81743	0.743082	0.81743	0.743082	1	1	1	993.014	811.72	737.891
365	FALSE	1	86	D11	stress-seventy subfamily B protein [Saccharomyces cerevisiae YJM789]		gi|151944335	177.64	100	73563.5	5.32	MVNQAEEFK	522	530	(N-term)_iTRAQ[0], Lysine(K)_iTRAQ[9]	25.19	85.928	1383.72	1383.77	0.0515137	37.2284	2757.7	31.7881			41651	0.895466	0.91577	0.710644	0.795282	4	4	4	455.296	407.702	416.946
366	FALSE	1	168	G19	stress-seventy subfamily B protein [Saccharomyces cerevisiae YJM789]		gi|151944335	177.64	100	73563.5	5.32	AVITVPAYFNDAQR	144	157	(N-term)_iTRAQ[0]	50.63	99.96	1708.91	1709.13	0.218994	128.148	8539.07	73.7068			41651.2	0.700571	0.604818	0.710644	0.795282	4	4	4	496.333	347.716	300.191
367	FALSE	1	168	G19	stress-seventy subfamily B protein [Saccharomyces cerevisiae YJM789]		gi|151944335	177.64	100	73563.5	5.32	VTPSFVAFTPEER	39	51	(N-term)_iTRAQ[0]	31.29	96.546	1623.85	1624.06	0.208008	128.095	5157.91	31.804			41651.2	0.675886	0.845463	0.710644	0.795282	4	4	4	611.507	413.309	517.006
406	FALSE	1	205	I5	ribosomal protein L16B [Saccharomyces cerevisiae YJM789]		gi|151944465	43.6	99.797	26096.1	10.54	AEALNISGEFFR	37	48	(N-term)_iTRAQ[0]	43.6	99.797	1497.78	1497.94	0.158936	106.114	8706.35	52.2174			41651.3	1.17855	1.1801	1.17855	1.1801	1	1	1	389.18	458.667	459.272
416	FALSE	1	246	J22	conserved protein [Saccharomyces cerevisiae YJM789]		gi|151944797	33.9	98.106	82355.5	8.71	YTWGSWLK	61	68	(N-term)_iTRAQ[0], Lysine(K)_iTRAQ[8]	33.9	98.106	1328.72	1328.9	0.170166	128.067	2468.55	58.3935			41651.4	0.678183	0.796427	0.678183	0.796427	1	1	1	265.13	179.807	211.157
296	FALSE	1	43	B16	ribosomal protein S8B [Saccharomyces cerevisiae YJM789]		gi|151944819	449.98	100	25766.2	10.74	NVKEEETVAK	126	135	(N-term)_iTRAQ[0], Lysine(K)_iTRAQ[3,10]	72.35	100	1578.91	1578.92	0.0162354	10.2826	117058	52.9625			41650.9	0.43455	0.765201	0.548642	0.965958	6	6	6	10894.9	4734.38	8336.79
297	FALSE	1	63	C12	ribosomal protein S8B [Saccharomyces cerevisiae YJM789]		gi|151944819	449.98	100	25766.2	10.74	KFELGR	26	31	(N-term)_iTRAQ[0], Lysine(K)_iTRAQ[1]	35.79	98.774	1037.64	1037.67	0.0334473	32.2341	204702	32.9102			41650.9	0.485132	0.983195	0.548642	0.965958	6	6	6	20139.1	9770.15	19800.7
298	FALSE	1	118	E17	ribosomal protein S8B [Saccharomyces cerevisiae YJM789]		gi|151944819	449.98	100	25766.2	10.74	IESSVESQFSAGR	152	164	(N-term)_iTRAQ[0]	107.98	100	1540.77	1540.92	0.142578	92.5368	126676	66.1513			41651.1	0.555145	1.01133	0.548642	0.965958	6	6	6	5912.57	3282.33	5979.55
299	FALSE	1	127	F2	ribosomal protein S8B [Saccharomyces cerevisiae YJM789]		gi|151944819	449.98	100	25766.2	10.74	QWFEAHYGQTLGK	111	123	(N-term)_iTRAQ[0], Lysine(K)_iTRAQ[13]	112.8	100	1852.96	1853.05	0.0932617	50.3312	84685	73.2963			41651.1	0.510015	1.10476	0.548642	0.965958	6	6	6	3887.01	1982.43	4294.21
300	FALSE	1	149	F24	ribosomal protein S8B [Saccharomyces cerevisiae YJM789]		gi|151944819	449.98	100	25766.2	10.74	IAGVVYHPSNNELVR	78	92	(N-term)_iTRAQ[0]	57.7	99.992	1811.99	1812.13	0.139648	77.0692	15578.4	77.6533			41651.1	0.698876	0.850667	0.548642	0.965958	6	6	6	694.35	485.264	590.66
301	FALSE	1	152	G3	ribosomal protein S8B [Saccharomyces cerevisiae YJM789]		gi|151944819	449.98	100	25766.2	10.74	IETGNFSWASEGISKK	60	75	(N-term)_iTRAQ[0], Lysine(K)_iTRAQ[15,16]	63.36	99.998	2186.18	2186.27	0.0837402	38.3043	9150.04	51.5365			41651.2	0.653797	1.1361	0.548642	0.965958	6	6	6	1040.73	680.426	1182.37
422	FALSE	1	257	K9	43 kDa 8-oxo-guanine DNA glycosylase [Saccharomyces cerevisiae YJM789]		gi|151946104	28.2	92.964	48439.7	8.97	YFRLDVSLK	85	93	(N-term)_iTRAQ[0], Lysine(K)_iTRAQ[9]	28.2	92.964	1428.85	1428.87	0.0224609	15.7196	11503.9	53.5908			41651.4	0.996196	1.17496	0.996196	1.17496	1	1	1	721.685	718.94	847.949
427	FALSE	1	111	E10	negative regulator of glucose-controlled genes [Saccharomyces cerevisiae YJM789]		gi|151946457	26.3	89.102	29135.2	9.9	DNLMSTILAK	7	16	(N-term)_iTRAQ[0], Lysine(K)_iTRAQ[10], Oxidation (M)[4]	26.3	89.102	1409.79	1409.8	0.00964355	6.84041	24224.4	46.1051			41651	0.523438	1.10127	0.523438	1.10127	1	1	1	608.504	318.514	670.126
208	FALSE	1	28	B1	ribosomal protein S9B [Saccharomyces cerevisiae YJM789]		gi|151946577	668.872	100	24995	10.05	RLQTQVYK	108	115	(N-term)_iTRAQ[0], Lysine(K)_iTRAQ[8]	55.67	99.987	1323.8	1323.78	-0.0209961	-15.8605	59817.1	42.5407			41650.8	0.49422	0.706933	0.563494	0.882965	13	13	13	5204.3	2572.07	3679.09
209	FALSE	1	33	B6	ribosomal protein S9B [Saccharomyces cerevisiae YJM789]		gi|151946577	668.872	100	24995	10.05	KAEASGEAAEEAEDEE	180	195	(N-term)_iTRAQ[0], Lysine(K)_iTRAQ[1]	156.25	100	1952.88	1952.83	-0.0540771	-27.6909	44853	60.3706			41650.9	0.55462	0.857375	0.563494	0.882965	13	13	13	3964.41	2198.74	3398.99
210	FALSE	1	52	C1	ribosomal protein S9B [Saccharomyces cerevisiae YJM789]		gi|151946577	668.872	100	24995	10.05	RLQTQVYK	108	115	(N-term)_iTRAQ[0], Lysine(K)_iTRAQ[8]	30.03	95.383	1323.8	1323.83	0.0288086	21.7621	25504.6	35.0865			41651	0.649122	0.632965	0.563494	0.882965	13	13	13	2779.4	1804.17	1759.26
211	FALSE	1	55	C4	ribosomal protein S9B [Saccharomyces cerevisiae YJM789]		gi|151946577	668.872	100	24995	10.05	VLITQR	127	132	(N-term)_iTRAQ[0]	26.33	89.177	873.564	873.574	0.00994873	11.3887	8660.17	38.553			41651	0.700208	1.05301	0.563494	0.882965	13	13	13	479.282	335.597	504.691
212	FALSE	1	60	C9	ribosomal protein S9B [Saccharomyces cerevisiae YJM789]		gi|151946577	668.872	100	24995	10.05	LQTQVYK	109	115	(N-term)_iTRAQ[0], Lysine(K)_iTRAQ[7]	48.86	99.94	1167.7	1167.72	0.0184326	15.7854	44580.5	61.1388			41650.9	0.546477	1.26098	0.563494	0.882965	13	13	13	2708.84	1480.32	3415.78
213	FALSE	1	69	C18	ribosomal protein S9B [Saccharomyces cerevisiae YJM789]		gi|151946577	668.872	100	24995	10.05	LDAELK	24	29	(N-term)_iTRAQ[0], Lysine(K)_iTRAQ[6]	29.99	95.34	976.592	976.626	0.0340576	34.8739	7349.83	46.8467			41650.9	0.807205	1.26533	0.563494	0.882965	13	13	13	479.449	387.014	606.661
214	FALSE	1	132	F7	ribosomal protein S9B [Saccharomyces cerevisiae YJM789]		gi|151946577	668.872	100	24995	10.05	RLFEGNALIR	69	78	(N-term)_iTRAQ[0]	27.4	91.54	1332.79	1332.85	0.0671387	50.3746	44642	24.1709			41651.1	0.576162	0.737839	0.563494	0.882965	13	13	13	1883.13	1084.98	1389.44
215	FALSE	1	137	F12	ribosomal protein S9B [Saccharomyces cerevisiae YJM789]		gi|151946577	668.872	100	24995	10.05	HIDFAPTSPFGGARPGR	155	171	(N-term)_iTRAQ[0]	77.39	100	1927.01	1927.09	0.0880127	45.6733	252018	33.8461			41651.1	0.393237	0.742118	0.563494	0.882965	13	13	13	9658.63	3798.13	7167.85
216	FALSE	1	145	F20	ribosomal protein S9B [Saccharomyces cerevisiae YJM789]		gi|151946577	668.872	100	24995	10.05	ISFQLSK	45	51	(N-term)_iTRAQ[0], Lysine(K)_iTRAQ[7]	50.52	99.959	1110.68	1110.78	0.0991211	89.2439	8546.11	51.7561			41651.1	0.546628	0.97169	0.563494	0.882965	13	13	13	772.499	422.27	750.629
217	FALSE	1	146	F21	ribosomal protein S9B [Saccharomyces cerevisiae YJM789]		gi|151946577	668.872	100	24995	10.05	VEDFLER	101	107	(N-term)_iTRAQ[0]	46.15	99.887	1051.55	1051.66	0.109009	103.664	25247.4	64.2505			41651.1	0.537345	0.795741	0.563494	0.882965	13	13	13	1183.85	636.136	942.037
218	FALSE	1	165	G16	ribosomal protein S9B [Saccharomyces cerevisiae YJM789]		gi|151946577	668.872	100	24995	10.05	LFEGNALIR	70	78	(N-term)_iTRAQ[0]	72.07	100	1176.69	1176.81	0.12561	106.749	123766	68.6533			41651.2	0.52118	0.929993	0.563494	0.882965	13	13	13	6276.56	3271.22	5837.16
219	FALSE	1	168	G19	ribosomal protein S9B [Saccharomyces cerevisiae YJM789]		gi|151946577	668.872	100	24995	10.05	KLDYVLALK	92	100	(N-term)_iTRAQ[0], Lysine(K)_iTRAQ[1,9]	52.02	99.971	1494.96	1495.1	0.137329	91.8612	6066.42	53.5771			41651.2	0.565282	0.96528	0.563494	0.882965	13	13	13	599.089	338.654	578.288
46	FALSE	1	28	B1	conserved protein [Saccharomyces cerevisiae YJM789]		gi|151946633	1903.85	100	60872.6	4.8	HDPLLK	14	19	(N-term)_iTRAQ[0], Lysine(K)_iTRAQ[6]	27.73	92.159	1010.62	1010.6	-0.0274048	-27.1167	13792.5	65.8464			41650.8	0.597224	1.24072	0.625542	1.25434	28	28	28	629.612	376.019	781.17
47	FALSE	1	34	B7	conserved protein [Saccharomyces cerevisiae YJM789]		gi|151946633	1903.85	100	60872.6	4.8	GHKDIGPEIR	448	457	(N-term)_iTRAQ[0], Lysine(K)_iTRAQ[3]	46.89	99.905	1409.81	1409.8	-0.00695801	-4.93542	14494.6	51.3744			41650.9	0.639889	0.909841	0.625542	1.25434	28	28	28	1547.75	990.387	1408.2
48	FALSE	1	35	B8	conserved protein [Saccharomyces cerevisiae YJM789]		gi|151946633	1903.85	100	60872.6	4.8	YKNDITQDQR	428	437	(N-term)_iTRAQ[0], Lysine(K)_iTRAQ[2]	58.25	99.993	1568.83	1568.82	-0.00756836	-4.82421	103045	61.722			41650.9	0.279102	0.755567	0.625542	1.25434	28	28	28	8420.16	2350.09	6361.99
49	FALSE	1	37	B10	conserved protein [Saccharomyces cerevisiae YJM789]		gi|151946633	1903.85	100	60872.6	4.8	GNISSGLK	192	199	(N-term)_iTRAQ[0], Lysine(K)_iTRAQ[8]	61.96	99.997	1063.64	1063.63	-0.00488281	-4.59068	17390.1	52.1826			41650.9	0.562545	0.977771	0.625542	1.25434	28	28	28	1589.04	893.909	1553.72
50	FALSE	1	52	C1	conserved protein [Saccharomyces cerevisiae YJM789]		gi|151946633	1903.85	100	60872.6	4.8	HDPLLK	14	19	(N-term)_iTRAQ[0], Lysine(K)_iTRAQ[6]	28.04	92.699	1010.62	1010.64	0.0106201	10.5085	12187.7	62.4133			41651	0.77419	1.37788	0.625542	1.25434	28	28	28	527.94	408.726	727.439
51	FALSE	1	55	C4	conserved protein [Saccharomyces cerevisiae YJM789]		gi|151946633	1903.85	100	60872.6	4.8	ELLAGASR	459	466	(N-term)_iTRAQ[0]	55.72	99.988	960.56	960.582	0.022644	23.5738	18951.2	54			41651	0.539924	0.879044	0.625542	1.25434	28	28	28	934.123	504.356	821.136
52	FALSE	1	59	C8	conserved protein [Saccharomyces cerevisiae YJM789]		gi|151946633	1903.85	100	60872.6	4.8	DIGPEIR	451	457	(N-term)_iTRAQ[0]	29.95	95.297	943.533	943.558	0.0244751	25.9398	57357.4	56.6735			41650.9	0.840557	1.19626	0.625542	1.25434	28	28	28	2364.49	1987.48	2828.54
53	FALSE	1	59	C8	conserved protein [Saccharomyces cerevisiae YJM789]		gi|151946633	1903.85	100	60872.6	4.8	DLDAAQGTLKK	20	30	(N-term)_iTRAQ[0], Lysine(K)_iTRAQ[10,11]	87.19	100	1591.94	1591.96	0.0159912	10.0451	12456.4	54.4739			41650.9	0.932667	1.71469	0.625542	1.25434	28	28	28	859.402	801.536	1473.61
54	FALSE	1	64	C13	conserved protein [Saccharomyces cerevisiae YJM789]		gi|151946633	1903.85	100	60872.6	4.8	DLDAAQGTLK	20	29	(N-term)_iTRAQ[0], Lysine(K)_iTRAQ[10]	87.6	100	1319.74	1319.77	0.0235596	17.8517	19503.5	66.9509			41650.9	0.438812	1.06849	0.625542	1.25434	28	28	28	1271.74	558.055	1358.84
55	FALSE	1	67	C16	conserved protein [Saccharomyces cerevisiae YJM789]		gi|151946633	1903.85	100	60872.6	4.8	TWTHGKLPK	223	231	(N-term)_iTRAQ[0], Lysine(K)_iTRAQ[6,9]	33.67	98.003	1499.91	1499.94	0.0336914	22.4623	9943.89	56.524			41650.9	0.647234	1.20274	0.625542	1.25434	28	28	28	1061.73	687.187	1276.98
56	FALSE	1	83	D8	conserved protein [Saccharomyces cerevisiae YJM789]		gi|151946633	1903.85	100	60872.6	4.8	KILQLAK	61	67	(N-term)_iTRAQ[0], Lysine(K)_iTRAQ[1,7]	40.3	99.566	1245.86	1245.89	0.0264893	21.2618	97288.9	50.5449			41651	0.538224	1.31361	0.625542	1.25434	28	28	28	7482.13	4027.06	9828.58
57	FALSE	1	83	D8	conserved protein [Saccharomyces cerevisiae YJM789]		gi|151946633	1903.85	100	60872.6	4.8	ESQVEDMQDDEPLANEQNTSR	171	191	(N-term)_iTRAQ[0]	133.25	100	2579.13	2579.14	0.0117187	4.54369	75128.7	74.6999			41651	0.989544	1.39158	0.625542	1.25434	28	28	28	1215.71	1203	1691.75
58	FALSE	1	90	D15	conserved protein [Saccharomyces cerevisiae YJM789]		gi|151946633	1903.85	100	60872.6	4.8	EKESQVEDMQDDEPLANEQNTSR	169	191	(N-term)_iTRAQ[0], Lysine(K)_iTRAQ[2]	122.59	100	2980.37	2980.48	0.113037	37.9272	119901	78.1506			41651	0.56524	1.13508	0.625542	1.25434	28	28	28	2929.57	1655.91	3325.3
59	FALSE	1	96	D21	conserved protein [Saccharomyces cerevisiae YJM789]		gi|151946633	1903.85	100	60872.6	4.8	LAQNDAANHDAANEEDGYIDSK	36	57	(N-term)_iTRAQ[0], Lysine(K)_iTRAQ[22]	42.73	99.752	2649.23	2649.35	0.118408	44.6954	15984.5	37.5465			41651	0.645162	1.25261	0.625542	1.25434	28	28	28	943.478	608.696	1181.81
60	FALSE	1	107	E6	conserved protein [Saccharomyces cerevisiae YJM789]		gi|151946633	1903.85	100	60872.6	4.8	EQQDEIEGEELAESER	68	83	(N-term)_iTRAQ[0]	153.36	100	2034.92	2034.95	0.0303955	14.9369	280137	78.4712			41651	0.534312	1.43973	0.625542	1.25434	28	28	28	7597.57	4059.47	10938.5
61	FALSE	1	111	E10	conserved protein [Saccharomyces cerevisiae YJM789]		gi|151946633	1903.85	100	60872.6	4.8	DNIETSEDHSLNYHIYR	289	305	(N-term)_iTRAQ[0]	68.1	99.999	2250.05	2250.07	0.0202637	9.00586	18102.6	71.5849			41651	1.02389	1.59343	0.625542	1.25434	28	28	28	611.149	625.747	973.825
62	FALSE	1	113	E12	conserved protein [Saccharomyces cerevisiae YJM789]		gi|151946633	1903.85	100	60872.6	4.8	EATIAGSVLAK	334	344	(N-term)_iTRAQ[0], Lysine(K)_iTRAQ[11]	78.37	100	1347.81	1347.83	0.019165	14.2194	8369.35	57.1498			41651.1	0.979819	1.21917	0.625542	1.25434	28	28	28	604.44	592.242	736.918
63	FALSE	1	128	F3	conserved protein [Saccharomyces cerevisiae YJM789]		gi|151946633	1903.85	100	60872.6	4.8	LFVSNLTAK	265	273	(N-term)_iTRAQ[0], Lysine(K)_iTRAQ[9]	51.28	99.965	1280.78	1280.83	0.052124	40.697	2527.09	53.4214			41651.1	0.676225	1.07208	0.625542	1.25434	28	28	28	319.529	216.074	342.561
64	FALSE	1	136	F11	conserved protein [Saccharomyces cerevisiae YJM789]		gi|151946633	1903.85	100	60872.6	4.8	SDDFNSLSGSYNLADK	147	162	(N-term)_iTRAQ[0], Lysine(K)_iTRAQ[16]	120.67	100	2020.97	2021.03	0.0635986	31.4693	12098.1	63.2133			41651.1	0.803113	1.62585	0.625542	1.25434	28	28	28	731.626	587.579	1189.51
65	FALSE	1	139	F14	conserved protein [Saccharomyces cerevisiae YJM789]		gi|151946633	1903.85	100	60872.6	4.8	AYTTVGSILK	213	222	(N-term)_iTRAQ[0], Lysine(K)_iTRAQ[10]	89	100	1340.8	1340.88	0.0758057	56.5375	8420.36	69.9458			41651.1	0.540613	1.40015	0.625542	1.25434	28	28	28	551.332	298.057	771.947
66	FALSE	1	150	G1	conserved protein [Saccharomyces cerevisiae YJM789]		gi|151946633	1903.85	100	60872.6	4.8	SLYKPSAFFK	310	319	(N-term)_iTRAQ[0], Lysine(K)_iTRAQ[4,10]	27.18	91.101	1619.95	1620.02	0.0701904	43.3287	93341.6	21.3168			41651.1	0.566728	1.61046	0.625542	1.25434	28	28	28	4090.69	2318.31	6587.88
67	FALSE	1	151	G2	conserved protein [Saccharomyces cerevisiae YJM789]		gi|151946633	1903.85	100	60872.6	4.8	AFLTFAQR	420	427	(N-term)_iTRAQ[0]	63.32	99.998	1097.62	1097.7	0.072876	66.3944	302561	64.139			41651.1	0.472407	1.23311	0.625542	1.25434	28	28	28	10687.5	5048.85	13178.9
68	FALSE	1	156	G7	conserved protein [Saccharomyces cerevisiae YJM789]		gi|151946633	1903.85	100	60872.6	4.8	VLPVIWHK	412	419	(N-term)_iTRAQ[0], Lysine(K)_iTRAQ[8]	50.32	99.957	1279.81	1279.88	0.0671387	52.4597	41849.4	75.7632			41651.2	0.517394	1.20059	0.625542	1.25434	28	28	28	1295.14	670.096	1554.93
69	FALSE	1	170	G21	conserved protein [Saccharomyces cerevisiae YJM789]		gi|151946633	1903.85	100	60872.6	4.8	DFLLETVR	438	445	(N-term)_iTRAQ[0]	59.26	99.994	1136.64	1136.78	0.140869	123.934	136178	75.1254			41651.2	0.421967	1.09834	0.625542	1.25434	28	28	28	4084.59	1723.56	4486.25
70	FALSE	1	208	I8	conserved protein [Saccharomyces cerevisiae YJM789]		gi|151946633	1903.85	100	60872.6	4.8	EFVDPQEANDDLMIDVN	467	483	(N-term)_iTRAQ[0]	40.29	99.565	2107.96	2108.1	0.138184	65.5532	13403	59.021			41651.3	0.637996	1.19658	0.625542	1.25434	28	28	28	423.126	269.953	506.305
71	FALSE	1	280	L8	conserved protein [Saccharomyces cerevisiae YJM789]		gi|151946633	1903.85	100	60872.6	4.8	GFLFPLVETGCNVR	320	333	(N-term)_iTRAQ[0], MMTS (C)[11]	104.49	100	1741.89	1742.07	0.186279	106.941	61984.5	70.5706			41651.5	0.379671	1.30492	0.625542	1.25434	28	28	28	1379.49	523.753	1800.13
72	FALSE	1	284	L12	conserved protein [Saccharomyces cerevisiae YJM789]		gi|151946633	1903.85	100	60872.6	4.8	SDDFNSLSGSYNLADKIMASIR	147	168	(N-term)_iTRAQ[0], Lysine(K)_iTRAQ[16]	79.57	100	2692.35	2692.68	0.331299	123.052	20580.6	62.3754			41651.5	0.640182	1.04184	0.625542	1.25434	28	28	28	1283.13	821.438	1336.82
73	FALSE	1	308	M10	conserved protein [Saccharomyces cerevisiae YJM789]		gi|151946633	1903.85	100	60872.6	4.8	EEEEIVEIDEEDAAMFEQYFK	125	145	(N-term)_iTRAQ[0], Lysine(K)_iTRAQ[21]	91.46	100	2881.32	2881.65	0.327393	113.626	7351.15	74.4394			41651.5	1.27536	2.83061	0.625542	1.25434	28	28	28	284.562	362.919	805.484
412	FALSE	1	67	C16	vacuolar H+-ATPase 52 kDa subunit [Saccharomyces cerevisiae]		gi|171122	38.91	99.402	61406.2	5.09	AVEQGFNVKPR	15	25	(N-term)_iTRAQ[0], Lysine(K)_iTRAQ[9]	38.91	99.402	1532.88	1532.93	0.0469971	30.6593	20394.6	27.7034			41650.9	1.15313	1.00224	1.15313	1.00224	1	1	1	1780.43	2053.06	1784.41
343	FALSE	1	80	D5	hsc82 protein [Saccharomyces cerevisiae]		gi|171723	270.81	100	91342.1	4.76	DFELEETDEEK	523	533	(N-term)_iTRAQ[0], Lysine(K)_iTRAQ[11]	40.88	99.62	1671.78	1671.83	0.0419922	25.1182	4824.41	19.343			41651	1.07682	0.792565	1.16092	0.808461	5	5	5	821.85	884.988	651.37
344	FALSE	1	148	F23	hsc82 protein [Saccharomyces cerevisiae]		gi|171723	270.81	100	91342.1	4.76	TGQFGWSANMER	576	587	(N-term)_iTRAQ[0]	41.28	99.654	1527.71	1527.88	0.168213	110.108	36571.4	25.672			41651.1	0.881275	0.862952	1.16092	0.808461	5	5	5	2499.43	2202.68	2156.88
345	FALSE	1	169	G20	hsc82 protein [Saccharomyces cerevisiae]		gi|171723	270.81	100	91342.1	4.76	QLETEPDLFIR	55	65	(N-term)_iTRAQ[0]	68.74	99.999	1504.81	1504.99	0.177734	118.111	20026.6	78.0884			41651.2	1.26789	0.923638	1.16092	0.808461	5	5	5	932.897	1182.81	861.659
346	FALSE	1	213	I13	hsc82 protein [Saccharomyces cerevisiae]		gi|171723	270.81	100	91342.1	4.76	SVDELTSLTDYVTR	446	459	(N-term)_iTRAQ[0]	89.68	100	1742.89	1743.06	0.161865	92.8716	15551.1	74.4018			41651.3	1.14214	0.786823	1.16092	0.808461	5	5	5	779.237	890.002	613.122
347	FALSE	1	227	J3	hsc82 protein [Saccharomyces cerevisiae]		gi|171723	270.81	100	91342.1	4.76	HSEFVAYPIQLLVTK	197	211	(N-term)_iTRAQ[0], Lysine(K)_iTRAQ[15]	30.23	95.591	2033.17	2033.35	0.18689	91.9204	3738.39	62.9441			41651.3	1.53442	0.694858	1.16092	0.808461	5	5	5	299.875	460.134	208.371
434	FALSE	1	59	C8	RNA polymerase III [Saccharomyces cerevisiae]		gi|172383	25.06	85.5	142497	8.25	MIELISGK	958	965	(N-term)_iTRAQ[0], Lysine(K)_iTRAQ[8], Oxidation (M)[1]	25.06	85.5	1194.7	1194.69	-0.0145264	-12.159	12256.5	41.5227			41650.9	0.616111	0.656445	0.616111	0.656445	1	1	1	409.557	252.333	268.852
417	FALSE	1	272	K24	elongation factor 3 [Saccharomyces cerevisiae]		gi|173214	33.32	97.836	128858	5.73	WVPMMSVDNAWIPR	829	842	(N-term)_iTRAQ[0]	33.32	97.836	1845.93	1846.19	0.262085	141.98	6218.33	63.1951			41651.4	0.542138	0.467642	0.542138	0.467642	1	1	1	690.253	374.213	322.791
352	FALSE	1	44	B17	RecName: Full=Ribosome biogenesis protein SLX9		gi|189046728	220.94	100	27885.4	9.96	KIEPGSVR	152	159	(N-term)_iTRAQ[0], Lysine(K)_iTRAQ[1]	39.27	99.45	1173.72	1173.75	0.0343018	29.2248	16252.4	49.8011			41650.9	3.29665	2.06909	1.97515	1.50788	6	6	6	652.013	2149.46	1349.07
353	FALSE	1	116	E15	RecName: Full=Ribosome biogenesis protein SLX9		gi|189046728	220.94	100	27885.4	9.96	NPFGALR	196	202	(N-term)_iTRAQ[0]	39.93	99.528	918.528	918.588	0.0603027	65.6515	29011.8	53.0148			41651.1	4.6188	2.15997	1.97515	1.50788	6	6	6	631.753	2917.94	1364.57
354	FALSE	1	136	F11	RecName: Full=Ribosome biogenesis protein SLX9		gi|189046728	220.94	100	27885.4	9.96	FNQVLTNQDFQK	184	195	(N-term)_iTRAQ[0], Lysine(K)_iTRAQ[12]	47.12	99.91	1769.94	1770.02	0.0762939	43.1053	46427.5	24.5047			41651.1	1.32875	1.42123	1.97515	1.50788	6	6	6	1917.65	2548.07	2725.41
355	FALSE	1	137	F12	RecName: Full=Ribosome biogenesis protein SLX9		gi|189046728	220.94	100	27885.4	9.96	QNTFLSNLK	60	68	(N-term)_iTRAQ[0], Lysine(K)_iTRAQ[9]	27.7	92.105	1352.78	1352.84	0.0646973	47.8255	13608.4	25.49			41651.1	1.00932	1.05871	1.97515	1.50788	6	6	6	1594.92	1609.79	1688.56
356	FALSE	1	219	I19	RecName: Full=Ribosome biogenesis protein SLX9		gi|189046728	220.94	100	27885.4	9.96	MQDLLTSLEQEK	104	115	(N-term)_iTRAQ[0], Lysine(K)_iTRAQ[12]	39.73	99.505	1722.92	1723.15	0.234009	135.821	3163.05	51.4752			41651.3	1.62559	1.49655	1.97515	1.50788	6	6	6	251.742	409.23	376.744
357	FALSE	1	246	J22	RecName: Full=Ribosome biogenesis protein SLX9		gi|189046728	220.94	100	27885.4	9.96	MQDLLTSLEQEKDLR	104	118	(N-term)_iTRAQ[0], Lysine(K)_iTRAQ[12]	27.19	91.121	2107.13	2107.44	0.306152	145.293	5669.05	43.1681			41651.4	1.78858	1.16801	1.97515	1.50788	6	6	6	479.496	857.619	560.057
318	FALSE	1	121	E20	ribosomal protein S13 [Saccharomyces cerevisiae RM11-1a]		gi|190404968	374.56	100	21231	10.28	NAPAWFK	35	41	(N-term)_iTRAQ[0], Lysine(K)_iTRAQ[7]	45.36	99.865	1121.64	1121.72	0.0872803	77.8152	140520	59.5872			41651.1	0.367902	1.06632	0.420253	1.02369	5	5	5	9058.86	3332.77	9659.63
319	FALSE	1	127	F2	ribosomal protein S13 [Saccharomyces cerevisiae RM11-1a]		gi|190404968	374.56	100	21231	10.28	TVAVLPPNWK	145	154	(N-term)_iTRAQ[0], Lysine(K)_iTRAQ[10]	25.26	86.153	1412.85	1412.9	0.0439453	31.104	20288.4	58.5148			41651.1	0.380691	0.832361	0.420253	1.02369	5	5	5	640.213	243.723	532.889
320	FALSE	1	170	G21	ribosomal protein S13 [Saccharomyces cerevisiae RM11-1a]		gi|190404968	374.56	100	21231	10.28	KGLTPSQIGVLLR	57	69	(N-term)_iTRAQ[0], Lysine(K)_iTRAQ[1]	82.33	100	1670.06	1670.26	0.197632	118.338	71996.3	49.0723			41651.2	0.283381	0.79219	0.420253	1.02369	5	5	5	8446.94	2393.71	6691.58
321	FALSE	1	209	I9	ribosomal protein S13 [Saccharomyces cerevisiae RM11-1a]		gi|190404968	374.56	100	21231	10.28	GLTPSQIGVLLR	58	69	(N-term)_iTRAQ[0]	111.92	100	1397.86	1397.99	0.134888	96.4959	97652.2	72.1957			41651.3	0.54497	1.37358	0.420253	1.02369	5	5	5	3175.26	1730.42	4361.47
322	FALSE	1	284	L12	ribosomal protein S13 [Saccharomyces cerevisiae RM11-1a]		gi|190404968	374.56	100	21231	10.28	SNGLAPEIPEDLYYLIK	91	107	(N-term)_iTRAQ[0], Lysine(K)_iTRAQ[17]	109.69	100	2223.22	2223.44	0.227539	102.347	37649.8	66.3398			41651.5	0.606043	1.16402	0.420253	1.02369	5	5	5	1204.16	729.771	1401.66
1	FALSE	1	16	A16	ribosome biogenesis protein TSR1 [Saccharomyces cerevisiae RM11-1a]		gi|190405070	2705.52	100	100792	5.48	KAAVPK	389	394	(N-term)_iTRAQ[0], Lysine(K)_iTRAQ[1,6]	33.37	97.86	1045.71	1045.72	0.0125732	12.0236	11961.7	70.3219			41650.8	0.635322	1.07691	0.560067	1.0964	45	45	45	742.071	471.454	799.145
2	FALSE	1	22	A22	ribosome biogenesis protein TSR1 [Saccharomyces cerevisiae RM11-1a]		gi|190405070	2705.52	100	100792	5.48	EPVGTGKPDK	38	47	(N-term)_iTRAQ[0], Lysine(K)_iTRAQ[7,10]	57.59	99.992	1459.85	1459.87	0.0216064	14.8005	58581	60.5183			41650.8	0.691165	1.48254	0.560067	1.0964	45	45	45	3400.83	2350.53	5041.87
3	FALSE	1	30	B3	ribosome biogenesis protein TSR1 [Saccharomyces cerevisiae RM11-1a]		gi|190405070	2705.52	100	100792	5.48	ETKNEAQAIAGDR	544	556	(N-term)_iTRAQ[0], Lysine(K)_iTRAQ[3]	26.75	90.174	1690.9	1690.88	-0.0126953	-7.50803	6682.73	24.653			41650.8	0.933396	0.781027	0.560067	1.0964	45	45	45	1150.34	1073.72	898.445
4	FALSE	1	37	B10	ribosome biogenesis protein TSR1 [Saccharomyces cerevisiae RM11-1a]		gi|190405070	2705.52	100	100792	5.48	IGNYK	531	535	(N-term)_iTRAQ[0], Lysine(K)_iTRAQ[5]	35.14	98.577	882.529	882.53	0.000915527	1.03739	31295.9	46.0026			41650.9	0.55099	1.20161	0.560067	1.0964	45	45	45	2431.1	1339.51	2921.24
5	FALSE	1	40	B13	ribosome biogenesis protein TSR1 [Saccharomyces cerevisiae RM11-1a]		gi|190405070	2705.52	100	100792	5.48	NEAQAIAGDR	547	556	(N-term)_iTRAQ[0]	89.9	100	1188.61	1188.62	0.00695801	5.85391	54292.5	73.5503			41650.9	0.671141	1.24295	0.560067	1.0964	45	45	45	2285.49	1533.88	2840.74
6	FALSE	1	41	B14	ribosome biogenesis protein TSR1 [Saccharomyces cerevisiae RM11-1a]		gi|190405070	2705.52	100	100792	5.48	VEKEPVGTGKPDK	35	47	(N-term)_iTRAQ[0], Lysine(K)_iTRAQ[3,10,13]	66.93	99.999	1960.16	1960.11	-0.0456543	-23.2911	65719.5	57.4012			41650.9	0.443281	0.756057	0.560067	1.0964	45	45	45	5120.33	2269.74	3871.26
7	FALSE	1	43	B16	ribosome biogenesis protein TSR1 [Saccharomyces cerevisiae RM11-1a]		gi|190405070	2705.52	100	100792	5.48	ATFDGK	757	762	(N-term)_iTRAQ[0], Lysine(K)_iTRAQ[6]	43.74	99.804	926.519	926.553	0.0334473	36.0999	4966.73	44.1376			41650.9	0.431411	0.981601	0.560067	1.0964	45	45	45	481.944	207.916	473.077
8	FALSE	1	54	C3	ribosome biogenesis protein TSR1 [Saccharomyces cerevisiae RM11-1a]		gi|190405070	2705.52	100	100792	5.48	GIGFNANR	284	291	(N-term)_iTRAQ[0]	58.4	99.993	992.54	992.572	0.0318604	32.0998	93018.6	50.2206			41651	0.629582	1.10344	0.560067	1.0964	45	45	45	4141.2	2607.22	4569.56
9	FALSE	1	61	C10	ribosome biogenesis protein TSR1 [Saccharomyces cerevisiae RM11-1a]		gi|190405070	2705.52	100	100792	5.48	KLFEGK	74	79	(N-term)_iTRAQ[0], Lysine(K)_iTRAQ[1,6]	33.35	97.85	1153.73	1153.75	0.0161133	13.9662	22710.1	37.4635			41650.9	0.354176	0.816037	0.560067	1.0964	45	45	45	3417.73	1210.48	2789
10	FALSE	1	66	C15	ribosome biogenesis protein TSR1 [Saccharomyces cerevisiae RM11-1a]		gi|190405070	2705.52	100	100792	5.48	VYNLEK	226	231	(N-term)_iTRAQ[0], Lysine(K)_iTRAQ[6]	30.8	96.133	1053.62	1053.66	0.0412598	39.16	72959.5	50.3725			41650.9	0.42283	1.17273	0.560067	1.0964	45	45	45	4636.86	1960.6	5437.79
11	FALSE	1	66	C15	ribosome biogenesis protein TSR1 [Saccharomyces cerevisiae RM11-1a]		gi|190405070	2705.52	100	100792	5.48	SINWR	249	253	(N-term)_iTRAQ[0]	28.95	94.08	819.46	819.486	0.0263062	32.1018	68976.6	44.2838			41650.9	0.535679	0.880268	0.560067	1.0964	45	45	45	2725.11	1459.79	2398.83
12	FALSE	1	70	C19	ribosome biogenesis protein TSR1 [Saccharomyces cerevisiae RM11-1a]		gi|190405070	2705.52	100	100792	5.48	DPSSPAEWK	518	526	(N-term)_iTRAQ[0], Lysine(K)_iTRAQ[9]	41.18	99.646	1304.67	1304.72	0.0495605	37.9869	24877.1	68.1883			41650.9	1.16217	1.86158	0.560067	1.0964	45	45	45	883.722	1027.04	1645.12
13	FALSE	1	72	C21	ribosome biogenesis protein TSR1 [Saccharomyces cerevisiae RM11-1a]		gi|190405070	2705.52	100	100792	5.48	HFFPSEER	218	225	(N-term)_iTRAQ[0]	58.51	99.993	1192.59	1192.64	0.0574951	48.2104	96443.8	47.834			41650.9	0.533858	1.14382	0.560067	1.0964	45	45	45	8099.46	4323.96	9264.31
14	FALSE	1	76	D1	ribosome biogenesis protein TSR1 [Saccharomyces cerevisiae RM11-1a]		gi|190405070	2705.52	100	100792	5.48	YDDHGFLPGR	374	383	(N-term)_iTRAQ[0]	66.22	99.999	1320.65	1320.68	0.0321045	24.3097	298849	81.9868			41651	0.567175	1.19169	0.560067	1.0964	45	45	45	6294.17	3569.9	7500.71
15	FALSE	1	76	D1	ribosome biogenesis protein TSR1 [Saccharomyces cerevisiae RM11-1a]		gi|190405070	2705.52	100	100792	5.48	AILTGHPFR	701	709	(N-term)_iTRAQ[0]	50.45	99.958	1155.68	1155.71	0.0332031	28.7305	28951.3	71.1134			41651	0.704145	0.896635	0.560067	1.0964	45	45	45	974.253	686.016	873.55
16	FALSE	1	77	D2	ribosome biogenesis protein TSR1 [Saccharomyces cerevisiae RM11-1a]		gi|190405070	2705.52	100	100792	5.48	NSDALNVLR	232	240	(N-term)_iTRAQ[0]	68.99	99.999	1145.64	1145.68	0.0360107	31.4329	36469.6	76.0948			41651	0.483883	1.02776	0.560067	1.0964	45	45	45	1483.73	717.95	1524.92
17	FALSE	1	92	D17	ribosome biogenesis protein TSR1 [Saccharomyces cerevisiae RM11-1a]		gi|190405070	2705.52	100	100792	5.48	YDDHGFLPGREQTSK	374	388	(N-term)_iTRAQ[0], Lysine(K)_iTRAQ[15]	86.47	100	2038.02	2038.14	0.114624	56.2427	135530	65.965			41651	0.5619	1.0756	0.560067	1.0964	45	45	45	5164.47	2901.92	5554.92
18	FALSE	1	94	D19	ribosome biogenesis protein TSR1 [Saccharomyces cerevisiae RM11-1a]		gi|190405070	2705.52	100	100792	5.48	ESLGTHGYFK	747	756	(N-term)_iTRAQ[0], Lysine(K)_iTRAQ[10]	63.43	99.998	1426.76	1426.84	0.0863037	60.4894	25407.4	41.9478			41651	0.45743	0.937581	0.560067	1.0964	45	45	45	2249.7	1029.08	2109.28
19	FALSE	1	99	D24	ribosome biogenesis protein TSR1 [Saccharomyces cerevisiae RM11-1a]		gi|190405070	2705.52	100	100792	5.48	HFFPSEER	218	225	(N-term)_iTRAQ[0]	30.64	95.988	1192.59	1192.69	0.103027	86.3898	10855.8	38.9235			41651	0.471524	1.02544	0.560067	1.0964	45	45	45	1386.08	653.571	1421.35
20	FALSE	1	102	E1	ribosome biogenesis protein TSR1 [Saccharomyces cerevisiae RM11-1a]		gi|190405070	2705.52	100	100792	5.48	YDDHGFLPGR	374	383	(N-term)_iTRAQ[0]	66.57	99.999	1320.65	1320.69	0.0487061	36.8805	179867	81.5571			41651	0.629225	1.18716	0.560067	1.0964	45	45	45	4056.3	2552.33	4815.47
21	FALSE	1	102	E1	ribosome biogenesis protein TSR1 [Saccharomyces cerevisiae RM11-1a]		gi|190405070	2705.52	100	100792	5.48	AILTGHPFR	701	709	(N-term)_iTRAQ[0]	68.99	99.999	1155.68	1155.72	0.0467529	40.4551	50300.8	74.0707			41651	0.561465	1.0589	0.560067	1.0964	45	45	45	1511.13	848.445	1600.14
22	FALSE	1	102	E1	ribosome biogenesis protein TSR1 [Saccharomyces cerevisiae RM11-1a]		gi|190405070	2705.52	100	100792	5.48	NSDALNVLR	232	240	(N-term)_iTRAQ[0]	43.05	99.77	1145.64	1145.69	0.0457764	39.957	4738.69	63.7991			41651	0.536196	1.28362	0.560067	1.0964	45	45	45	289.133	155.032	371.138
23	FALSE	1	113	E12	ribosome biogenesis protein TSR1 [Saccharomyces cerevisiae RM11-1a]		gi|190405070	2705.52	100	100792	5.48	FQLDVK	204	209	(N-term)_iTRAQ[0], Lysine(K)_iTRAQ[6]	37.4	99.154	1037.62	1037.67	0.0432129	41.646	37816.9	59.3748			41651.1	0.402512	0.993813	0.560067	1.0964	45	45	45	2641	1063.03	2624.66
24	FALSE	1	122	E21	ribosome biogenesis protein TSR1 [Saccharomyces cerevisiae RM11-1a]		gi|190405070	2705.52	100	100792	5.48	ILDSIENR	66	73	(N-term)_iTRAQ[0]	61.06	99.996	1103.62	1103.72	0.0997314	90.3677	88058.9	73.4391			41651.1	0.488234	1.06411	0.560067	1.0964	45	45	45	3244.93	1584.29	3452.98
25	FALSE	1	125	E24	ribosome biogenesis protein TSR1 [Saccharomyces cerevisiae RM11-1a]		gi|190405070	2705.52	100	100792	5.48	FLLEK	566	570	(N-term)_iTRAQ[0], Lysine(K)_iTRAQ[5]	29.06	94.228	937.597	937.658	0.0610352	65.0974	9163.18	45.0512			41651.1	0.472425	0.904097	0.560067	1.0964	45	45	45	887.035	419.058	801.965
26	FALSE	1	126	F1	ribosome biogenesis protein TSR1 [Saccharomyces cerevisiae RM11-1a]		gi|190405070	2705.52	100	100792	5.48	NIELIGHGTFLNADHSR	679	695	(N-term)_iTRAQ[0]	134.43	100	2038.06	2038.16	0.105713	51.8694	107278	79.6848			41651.1	0.483347	0.822626	0.560067	1.0964	45	45	45	3763.59	1819.12	3096.03
27	FALSE	1	131	F6	ribosome biogenesis protein TSR1 [Saccharomyces cerevisiae RM11-1a]		gi|190405070	2705.52	100	100792	5.48	YTIQPLFSQGSNSPNNVHK	623	641	(N-term)_iTRAQ[0], Lysine(K)_iTRAQ[19]	103.28	100	2419.26	2419.34	0.0786133	32.4947	19345.4	68.7674			41651.1	0.653856	0.942466	0.560067	1.0964	45	45	45	1462.84	956.487	1378.68
28	FALSE	1	131	F6	ribosome biogenesis protein TSR1 [Saccharomyces cerevisiae RM11-1a]		gi|190405070	2705.52	100	100792	5.48	QSLESYFK	210	217	(N-term)_iTRAQ[0], Lysine(K)_iTRAQ[8]	63.92	99.998	1289.7	1289.76	0.0637207	49.4074	42714.9	56.6027			41651.1	0.475017	1.02267	0.560067	1.0964	45	45	45	3538.11	1680.66	3618.33
29	FALSE	1	136	F11	ribosome biogenesis protein TSR1 [Saccharomyces cerevisiae RM11-1a]		gi|190405070	2705.52	100	100792	5.48	SIPLFTK	732	738	(N-term)_iTRAQ[0], Lysine(K)_iTRAQ[7]	49.61	99.949	1093.69	1093.74	0.0531006	48.5519	49601.7	69.698			41651.1	0.559401	1.05826	0.560067	1.0964	45	45	45	2333.36	1305.29	2469.31
30	FALSE	1	143	F18	ribosome biogenesis protein TSR1 [Saccharomyces cerevisiae RM11-1a]		gi|190405070	2705.52	100	100792	5.48	IFNVHIK	123	129	(N-term)_iTRAQ[0], Lysine(K)_iTRAQ[7]	45.45	99.867	1158.72	1158.83	0.108276	93.4444	38649.1	70.2776			41651.1	0.759442	1.03839	0.560067	1.0964	45	45	45	1687.22	1281.34	1752
31	FALSE	1	148	F23	ribosome biogenesis protein TSR1 [Saccharomyces cerevisiae RM11-1a]		gi|190405070	2705.52	100	100792	5.48	NAVVNFSLQR	591	600	(N-term)_iTRAQ[0]	82.62	100	1291.72	1291.85	0.130493	101.022	43218.6	70.5553			41651.1	0.438375	1.124	0.560067	1.0964	45	45	45	2255.4	988.709	2535.06
32	FALSE	1	158	G9	ribosome biogenesis protein TSR1 [Saccharomyces cerevisiae RM11-1a]		gi|190405070	2705.52	100	100792	5.48	MFIRFPK	559	565	(N-term)_iTRAQ[0], Lysine(K)_iTRAQ[7]	27	90.724	1226.73	1226.81	0.0723877	59.0085	5732.89	48.0492			41651.2	0.195342	0.608217	0.560067	1.0964	45	45	45	994.63	194.293	604.951
33	FALSE	1	164	G15	ribosome biogenesis protein TSR1 [Saccharomyces cerevisiae RM11-1a]		gi|190405070	2705.52	100	100792	5.48	EDREFPDEIELEPSESAIER	478	497	(N-term)_iTRAQ[0]	39.77	99.51	2534.2	2534.41	0.211914	83.6216	18004.2	47.9561			41651.2	0.743256	0.837327	0.560067	1.0964	45	45	45	816.938	607.194	684.044
34	FALSE	1	183	H10	ribosome biogenesis protein TSR1 [Saccharomyces cerevisiae RM11-1a]		gi|190405070	2705.52	100	100792	5.48	LSAQDVVAMSLYKR	763	776	(N-term)_iTRAQ[0], Lysine(K)_iTRAQ[13]	83.76	100	1869.05	1869.18	0.130737	69.9485	50690.1	54.3936			41651.2	0.473584	0.87861	0.560067	1.0964	45	45	45	4344.71	2057.59	3817.31
35	FALSE	1	190	H17	ribosome biogenesis protein TSR1 [Saccharomyces cerevisiae RM11-1a]		gi|190405070	2705.52	100	100792	5.48	EFPDEIELEPSESAIER	481	497	(N-term)_iTRAQ[0]	168.29	100	2134.03	2134.3	0.267578	125.386	308843	82.87			41651.2	0.515133	1.34951	0.560067	1.0964	45	45	45	6144.54	3165.25	8292.12
36	FALSE	1	195	H22	ribosome biogenesis protein TSR1 [Saccharomyces cerevisiae RM11-1a]		gi|190405070	2705.52	100	100792	5.48	WEQYDKPVPSQEPIVVQYGVR	601	621	(N-term)_iTRAQ[0], Lysine(K)_iTRAQ[6]	110.55	100	2805.48	2805.83	0.34375	122.528	96427	72.6559			41651.2	0.345029	0.725329	0.560067	1.0964	45	45	45	5033.71	1736.77	3651.1
37	FALSE	1	210	I10	ribosome biogenesis protein TSR1 [Saccharomyces cerevisiae RM11-1a]		gi|190405070	2705.52	100	100792	5.48	LSAQDVVAMSLYK	763	775	(N-term)_iTRAQ[0], Lysine(K)_iTRAQ[13]	109.19	100	1712.95	1713.06	0.114746	66.9874	42877.7	78.3575			41651.3	0.462646	1.02679	0.560067	1.0964	45	45	45	1869.51	864.922	1919.59
38	FALSE	1	231	J7	ribosome biogenesis protein TSR1 [Saccharomyces cerevisiae RM11-1a]		gi|190405070	2705.52	100	100792	5.48	DTLDEYAPEGTEDWSDYDEDFEYDGLTTAR	344	373	(N-term)_iTRAQ[0]	81.48	100	3662.52	3662.84	0.31958	87.2568	29537.5	91.3665			41651.4	1.08206	1.294	0.560067	1.0964	45	45	45	226.336	244.909	292.878
39	FALSE	1	235	J11	ribosome biogenesis protein TSR1 [Saccharomyces cerevisiae RM11-1a]		gi|190405070	2705.52	100	100792	5.48	LVHIPDFGDFQLNKIEK	292	308	(N-term)_iTRAQ[0], Lysine(K)_iTRAQ[14,17]	65.44	99.999	2445.39	2445.58	0.193359	79.0711	37458.7	52.1775			41651.4	0.572368	0.989611	0.560067	1.0964	45	45	45	2277.2	1303.4	2253.54
40	FALSE	1	273	L1	ribosome biogenesis protein TSR1 [Saccharomyces cerevisiae RM11-1a]		gi|190405070	2705.52	100	100792	5.48	ATDSLSLELDLQTVFESNMNR	323	343	(N-term)_iTRAQ[0]	115.38	100	2527.25	2527.58	0.328125	129.835	21555.7	74.5509			41651.4	0.764937	1.47431	0.560067	1.0964	45	45	45	536.985	410.76	791.682
41	FALSE	1	301	M3	ribosome biogenesis protein TSR1 [Saccharomyces cerevisiae RM11-1a]		gi|190405070	2705.52	100	100792	5.48	ATDSLSLELDLQTVFESNMNR	323	343	(N-term)_iTRAQ[0]	120.39	100	2527.25	2527.57	0.320801	126.937	26205.4	76.2891			41651.5	0.644241	0.959789	0.560067	1.0964	45	45	45	624.789	402.515	599.666
42	FALSE	1	304	M6	ribosome biogenesis protein TSR1 [Saccharomyces cerevisiae RM11-1a]		gi|190405070	2705.52	100	100792	5.48	MWPMPSLPWNGM	777	788	(N-term)_iTRAQ[0]	32.31	97.269	1590.74	1590.87	0.133301	83.798	14569.4	58.7586			41651.5	0.810212	2.34471	0.560067	1.0964	45	45	45	326.536	264.564	765.634
43	FALSE	1	309	M11	ribosome biogenesis protein TSR1 [Saccharomyces cerevisiae RM11-1a]		gi|190405070	2705.52	100	100792	5.48	ALELQGIASYIGVISNLSAVHEK	179	201	(N-term)_iTRAQ[0], Lysine(K)_iTRAQ[23]	158.23	100	2700.52	2700.83	0.30835	114.182	19757.6	79.0215			41651.5	0.704263	1.28156	0.560067	1.0964	45	45	45	568.197	400.16	728.178
44	FALSE	1	310	M12	ribosome biogenesis protein TSR1 [Saccharomyces cerevisiae RM11-1a]		gi|190405070	2705.52	100	100792	5.48	MWPMPSLPWNGM	777	788	(N-term)_iTRAQ[0]	32.94	97.638	1590.74	1590.87	0.126709	79.6542	17740.5	45.1088			41651.5	0.493324	4.16075	0.560067	1.0964	45	45	45	205.25	101.255	853.995
45	FALSE	1	330	N8	ribosome biogenesis protein TSR1 [Saccharomyces cerevisiae RM11-1a]		gi|190405070	2705.52	100	100792	5.48	VADFVVFGLSGVQEVDEEFGEQIIR	154	178	(N-term)_iTRAQ[0]	146.05	100	2926.5	2926.88	0.38623	131.977	45724.1	79.7549			41651.6	0.922291	1.315	0.560067	1.0964	45	45	45	314.209	289.792	413.185
428	FALSE	1	23	A23	conserved hypothetical protein [Saccharomyces cerevisiae RM11-1a]		gi|190407103	26.22	88.899	46342.2	5.86	IVGLAVMDVALAK	344	356	(N-term)_iTRAQ[0], Lysine(K)_iTRAQ[13]	26.22	88.899	1587.98	1588	0.0234375	14.7594	26940.9	22.1255			41650.8	0.751179	1.01507	0.751179	1.01507	1	1	1	2255.12	1694	2289.1
99	FALSE	1	9	A9	low-temperature viability protein LTV1 [Saccharomyces cerevisiae RM11-1a]		gi|190409695	1358.58	100	59743.4	4.52	DVSSTKPK	54	61	(N-term)_iTRAQ[0], Lysine(K)_iTRAQ[6,8]	36.46	98.95	1293.78	1293.76	-0.0146484	-11.3222	16740.6	44.3041			41650.8	0.754259	1.45209	0.672611	1.31243	22	22	21	1367.83	1031.7	1986.21
100	FALSE	1	10	A10	low-temperature viability protein LTV1 [Saccharomyces cerevisiae RM11-1a]		gi|190409695	1358.58	100	59743.4	4.52	GNEQKVEK	105	112	(N-term)_iTRAQ[0], Lysine(K)_iTRAQ[5,8]	26.39	89.325	1363.79	1363.78	-0.0162354	-11.9046	7835.33	32.906			41650.8	0.876978	1.22544	0.672611	1.31243	22	22	21	1031.63	904.716	1264.2
101	FALSE	1	12	A12	low-temperature viability protein LTV1 [Saccharomyces cerevisiae RM11-1a]		gi|190409695	1358.58	100	59743.4	4.52	KDVSSTKPK	53	61	(N-term)_iTRAQ[0], Lysine(K)_iTRAQ[1,7,9]	46.62	99.899	1565.97	1565.95	-0.0212402	-13.5636	17355	43.2595			41650.8	0.759968	1.22593	0.672611	1.31243	22	22	21	1962.71	1491.6	2406.16
102	FALSE	1	31	B4	low-temperature viability protein LTV1 [Saccharomyces cerevisiae RM11-1a]		gi|190409695	1358.58	100	59743.4	4.52	TQLQGDNYGEEEK	196	208	(N-term)_iTRAQ[0], Lysine(K)_iTRAQ[13]	33.07	97.707	1798.87	1798.84	-0.0350342	-19.4757	9741	26.2231			41650.8	1.08915	1.37878	0.672611	1.31243	22	22	21	1072.81	1168.45	1479.17
103	FALSE	1	62	C11	low-temperature viability protein LTV1 [Saccharomyces cerevisiae RM11-1a]		gi|190409695	1358.58	100	59743.4	4.52	LKEAADEVSK	425	434	(N-term)_iTRAQ[0], Lysine(K)_iTRAQ[2,10]	78.11	100	1521.89	1521.9	0.0180664	11.8711	32638	57.226			41650.9	0.552564	1.38271	0.672611	1.31243	22	22	21	2836.78	1567.5	3922.43
104	FALSE	1	76	D1	low-temperature viability protein LTV1 [Saccharomyces cerevisiae RM11-1a]		gi|190409695	1358.58	100	59743.4	4.52	GFKPDMNPALR	160	170	(N-term)_iTRAQ[0], Lysine(K)_iTRAQ[3]	61.06	99.996	1533.85	1533.88	0.0373535	24.3529	445059	67.7492			41651	0.42816	1.2661	0.672611	1.31243	22	22	21	20761.4	8889.2	26286.1
105	FALSE	1	102	E1	low-temperature viability protein LTV1 [Saccharomyces cerevisiae RM11-1a]		gi|190409695	1358.58	100	59743.4	4.52	GFKPDMNPALR	160	170	(N-term)_iTRAQ[0], Lysine(K)_iTRAQ[3]	61.27	99.997	1533.85	1533.9	0.0557861	36.3701	767914	65.531			41651	0.43898	1.25126	0.672611	1.31243	22	22	21	36839.9	16172	46096.3
106	FALSE	1	131	F6	low-temperature viability protein LTV1 [Saccharomyces cerevisiae RM11-1a]		gi|190409695	1358.58	100	59743.4	4.52	DEIEKDDALPVFQR	127	140	(N-term)_iTRAQ[0], Lysine(K)_iTRAQ[5]	122.14	100	1963.04	1963.12	0.0834961	42.5341	358309	78.5466			41651.1	0.470924	1.14879	0.672611	1.31243	22	22	21	11842.1	5576.75	13604.2
107	FALSE	1	136	F11	low-temperature viability protein LTV1 [Saccharomyces cerevisiae RM11-1a]		gi|190409695	1358.58	100	59743.4	4.52	KGAMSDVSGFSMSSSAIAR	332	350	(N-term)_iTRAQ[0], Lysine(K)_iTRAQ[1]	61.28	99.997	2177.09	2177.19	0.0957031	43.9591	11891.7	46.6248			41651.1	0.655784	1.12582	0.672611	1.31243	22	22	21	1370.02	898.437	1542.39
108	FALSE	1	141	F16	low-temperature viability protein LTV1 [Saccharomyces cerevisiae RM11-1a]		gi|190409695	1358.58	100	59743.4	4.52	GMAKPEYLLHQQDTTDEIR	141	159	(N-term)_iTRAQ[0], Lysine(K)_iTRAQ[4]	76.23	100	2533.3	2533.49	0.193359	76.3272	420150	55.3436			41651.1	0.454012	1.19462	0.672611	1.31243	22	22	21	15362.2	6974.63	18351.9
109	FALSE	1	148	F23	low-temperature viability protein LTV1 [Saccharomyces cerevisiae RM11-1a]		gi|190409695	1358.58	100	59743.4	4.52	DDALPVFQR	132	140	(N-term)_iTRAQ[0]	40.19	99.555	1204.64	1204.77	0.121094	100.522	4308.17	76.2284			41651.1	0.92094	1.45419	0.672611	1.31243	22	22	21	226.565	208.653	329.468
110	FALSE	1	154	G5	low-temperature viability protein LTV1 [Saccharomyces cerevisiae RM11-1a]		gi|190409695	1358.58	100	59743.4	4.52	GAMSDVSGFSMSSSAIAR	333	350	(N-term)_iTRAQ[0]	159.61	100	1904.9	1905	0.10083	52.932	56525.8	78.7607			41651.2	0.746312	1.21653	0.672611	1.31243	22	22	21	2182.56	1628.87	2655.15
111	FALSE	1	154	G5	low-temperature viability protein LTV1 [Saccharomyces cerevisiae RM11-1a]		gi|190409695	1358.58	100	59743.4	4.52	YVVVHRPHDDPSFYDTDASAHVLVPVSNPNK	13	43	(N-term)_iTRAQ[0], Lysine(K)_iTRAQ[31]	28.4	93.28	3763.91	3764.15	0.24585	65.3177	34008.2	87.1162			41651.2	0.861765	1.20102	0.672611	1.31243	22	22	21	199.56		239.676
112	FALSE	1	176	H3	low-temperature viability protein LTV1 [Saccharomyces cerevisiae RM11-1a]		gi|190409695	1358.58	100	59743.4	4.52	NIEDLFIEPK	114	123	(N-term)_iTRAQ[0], Lysine(K)_iTRAQ[10]	74.84	100	1505.85	1505.94	0.09021	59.9065	62519.9	78.3012			41651.3	0.458066	1.27168	0.672611	1.31243	22	22	21	1959.16	897.426	2491.44
113	FALSE	1	201	I1	low-temperature viability protein LTV1 [Saccharomyces cerevisiae RM11-1a]		gi|190409695	1358.58	100	59743.4	4.52	NIEDLFIEPK	114	123	(N-term)_iTRAQ[0], Lysine(K)_iTRAQ[10]	58.01	99.993	1505.85	1505.97	0.127197	84.469	42320.3	68.6158			41651.3	0.614182	1.33962	0.672611	1.31243	22	22	21	1371.89	842.59	1837.82
114	FALSE	1	227	J3	low-temperature viability protein LTV1 [Saccharomyces cerevisiae RM11-1a]		gi|190409695	1358.58	100	59743.4	4.52	EDDIFAQLLGSGEAK	209	223	(N-term)_iTRAQ[0], Lysine(K)_iTRAQ[15]	36.57	98.976	1880.99	1881.17	0.187012	99.4222	2343.94	55.0097			41651.3	1.64652	1.69222	0.672611	1.31243	22	22	21	191.758	315.733	324.497
115	FALSE	1	260	K12	low-temperature viability protein LTV1 [Saccharomyces cerevisiae RM11-1a]		gi|190409695	1358.58	100	59743.4	4.52	EMAQFDNIENLEDLENIDYQADVR	251	274	(N-term)_iTRAQ[0]	160.51	100	3028.4	3028.75	0.356934	117.862	314209	89.6093			41651.4	0.458633	1.39564	0.672611	1.31243	22	22	21	2517.43	1154.58	3513.42
116	FALSE	1	274	L2	low-temperature viability protein LTV1 [Saccharomyces cerevisiae RM11-1a]		gi|190409695	1358.58	100	59743.4	4.52	EVLEALEDEAYVVNDDVVVEDISK	171	194	(N-term)_iTRAQ[0], Lysine(K)_iTRAQ[24]	166.69	100	2980.51	2980.91	0.393799	132.124	46524.6	79.4553			41651.4	0.503872	1.51362	0.672611	1.31243	22	22	21	1058	533.095	1601.41
117	FALSE	1	279	L7	low-temperature viability protein LTV1 [Saccharomyces cerevisiae RM11-1a]		gi|190409695	1358.58	100	59743.4	4.52	SDFESMLDDFLDNYELESGGR	393	413	(N-term)_iTRAQ[0], Oxidation (M)[6]	31.32	96.57	2599.13	2599.39	0.265381	102.104	15938.4	40.8929			41651.5	0.926534	1.36168	0.672611	1.31243	22	22	21	318.903	295.474	434.243
118	FALSE	1	283	L11	low-temperature viability protein LTV1 [Saccharomyces cerevisiae RM11-1a]		gi|190409695	1358.58	100	59743.4	4.52	EVLEALEDEAYVVNDDVVVEDISKK	171	195	(N-term)_iTRAQ[0], Lysine(K)_iTRAQ[24,25]	113.8	100	3252.71	3253.09	0.378174	116.264	28481	69.7036			41651.5	0.548105	1.35645	0.672611	1.31243	22	22	21	1080.88	592.436	1466.16
119	FALSE	1	299	M1	low-temperature viability protein LTV1 [Saccharomyces cerevisiae RM11-1a]		gi|190409695	1358.58	100	59743.4	4.52	EVLEALEDEAYVVNDDVVVEDISK	171	194	(N-term)_iTRAQ[0], Lysine(K)_iTRAQ[24]	168.99	100	2980.51	2980.91	0.398682	133.763	22572.2	81.8081			41651.5	0.614855	1.24026	0.672611	1.31243	22	22	21	681.043	418.743	844.67
120	FALSE	1	306	M8	low-temperature viability protein LTV1 [Saccharomyces cerevisiae RM11-1a]		gi|190409695	1358.58	100	59743.4	4.52	SDFESMLDDFLDNYELESGGR	393	413	(N-term)_iTRAQ[0]	34.1	98.191	2583.13	2583.41	0.278076	107.651	4135.28	93.7636			41651.5	1.02942	0	0.672611	1.31243	22	22	21		109.911
429	FALSE	1	303	M5	hypothetical protein AWRI1631_134280 [Saccharomyces cerevisiae AWRI1631]		gi|207342057	26.22	88.899	21331.9	8.31	YLWSEGLK	65	72	(N-term)_iTRAQ[0], Lysine(K)_iTRAQ[8]	26.22	88.899	1283.72	1283.8	0.0760498	59.2415	9418.74	48.4563			41651.5	0.771516	1.04646	0.771516	1.04646	1	1	1	388.525	299.753	406.574
425	FALSE	1	214	I14	YML028Wp-like protein [Saccharomyces cerevisiae AWRI1631]		gi|207342498	26.71	90.084	15261.2	4.95	DYGVLIEEEGVALR	111	124	(N-term)_iTRAQ[0]	26.71	90.084	1706.91	1707.12	0.209839	122.935	1826.73	43.6053			41651.3	0.815095	0.483141	0.815095	0.483141	1	1	1	339.459	276.692	164.007
408	FALSE	1	233	J9	Chain A, Crystal Structure Of The Cytoplasmic Tunnel Domain In Yeast Vtc2p		gi|229597871	39.21	99.442	49563.1	5.85	FPYSVXEIK	308	316	(N-term)_iTRAQ[0], Lysine(K)_iTRAQ[9]	39.21	99.442	1327.75	1327.76	0.0112305	8.45827	23499	46.8612			41651.4	0.668411	0.847159	0.833227	0.845527	3	3	3	843.75	563.972	714.79
409	FALSE	1	261	K13	Chain A, Crystal Structure Of The Cytoplasmic Tunnel Domain In Yeast Vtc2p		gi|229597871	39.21	99.442	49563.1	5.85	FPYSVXEIK	308	316	(N-term)_iTRAQ[0], Lysine(K)_iTRAQ[9]	30.54	95.895	1327.75	1327.82	0.0689697	51.9448	32710.4	45.3965			41651.4	0.947809	0.799791	0.833227	0.845527	3	3	3	1088.16	1031.36	870.298
410	FALSE	1	304	M6	Chain A, Crystal Structure Of The Cytoplasmic Tunnel Domain In Yeast Vtc2p		gi|229597871	39.21	99.442	49563.1	5.85	FPYSVXEIK	308	316	(N-term)_iTRAQ[0], Lysine(K)_iTRAQ[9]	34.78	98.453	1327.75	1327.78	0.0338135	25.4667	958825	45.5393			41651.5	0.913116	0.892156	0.833227	0.845527	3	3	3	20706.3	18907.3	18473.3
418	FALSE	1	215	I15	RecName: Full=Eukaryotic translation initiation factor 3 subunit B; Short=eIF3b; AltName: Full=Euka		gi|238686680	31.4	96.632	97339.6	5.77	FVVVGALVGPNMR	562	574	(N-term)_iTRAQ[0]	31.4	96.632	1502.86	1503.03	0.167114	111.197	13490	36.6979			41651.3	1.18519	1.12113	1.18519	1.12113	1	1	1	620.724	735.674	695.915
423	FALSE	1	296	L24	RecName: Full=Eukaryotic translation initiation factor 3 subunit G; Short=eIF3g; AltName: Full=Euka		gi|238686682	27.05	90.83	34097.9	6.42	EELLFPFAPIPR	209	220	(N-term)_iTRAQ[0]	27.05	90.83	1572.89	1573.12	0.232056	147.534	1902.88	50.8195			41651.5	0.876376	1.23335	0.876376	1.23335	1	1	1	209.405	183.517	258.269
391	FALSE	1	168	G19	Krr1p [Saccharomyces cerevisiae JAY291]		gi|256270959	79.49	100	43199.7	9.42	VYTPFPPAQLPR	247	258	(N-term)_iTRAQ[0]	43.46	99.79	1529.86	1530.06	0.196533	128.465	13923.2	67.5375			41651.2	0.499698	0.751153	0.373975	0.568938	2	2	2	935.829	467.632	702.951
392	FALSE	1	175	H2	Krr1p [Saccharomyces cerevisiae JAY291]		gi|256270959	79.49	100	43199.7	9.42	FLPMFK	223	228	(N-term)_iTRAQ[0], Lysine(K)_iTRAQ[6]	36.03	98.84	1070.63	1070.72	0.0853271	79.6979	3569.46	74.6765			41651.3	0.279884	0.430925	0.373975	0.568938	2	2	2	446.042		192.211
140	FALSE	1	19	A19	Nob1p [Saccharomyces cerevisiae JAY291]		gi|256271096	962.656	100	58497.8	8.63	AEEHVEEAGSK	185	195	(N-term)_iTRAQ[0], Lysine(K)_iTRAQ[11]	45.89	99.88	1473.74	1473.8	0.0539551	36.6109	160841	25.1486			41650.8	0.614429	1.13763	0.411998	0.899986	18	18	18	8893.56	5464.46	10117.6
141	FALSE	1	34	B7	Nob1p [Saccharomyces cerevisiae JAY291]		gi|256271096	962.656	100	58497.8	8.63	TGNVTPHLK	343	351	(N-term)_iTRAQ[0], Lysine(K)_iTRAQ[9]	51.01	99.963	1254.74	1254.75	0.00549316	4.37792	45867.9	59.0561			41650.9	0.371713	0.974724	0.411998	0.899986	18	18	18	2258.73	839.6	2201.64
142	FALSE	1	40	B13	Nob1p [Saccharomyces cerevisiae JAY291]		gi|256271096	962.656	100	58497.8	8.63	KPGDALDASK	116	125	(N-term)_iTRAQ[0], Lysine(K)_iTRAQ[1,10]	61.94	99.997	1433.83	1433.83	-0.00305176	-2.12839	14380.1	59.3675			41650.9	0.543493	1.67794	0.411998	0.899986	18	18	18	1234.34	670.854	2071.14
143	FALSE	1	41	B14	Nob1p [Saccharomyces cerevisiae JAY291]		gi|256271096	962.656	100	58497.8	8.63	KKPGDALDASK	115	125	(N-term)_iTRAQ[0], Lysine(K)_iTRAQ[1,2,11]	55.91	99.988	1706.03	1706.02	-0.0144043	-8.44316	122635	51.5587			41650.9	0.217601	0.677225	0.411998	0.899986	18	18	18	14267	3104.52	9661.99
144	FALSE	1	56	C5	Nob1p [Saccharomyces cerevisiae JAY291]		gi|256271096	962.656	100	58497.8	8.63	GHVHSKPQENVILR	381	394	(N-term)_iTRAQ[0], Lysine(K)_iTRAQ[6]	86.86	100	1902.09	1902.15	0.0561523	29.5214	66381.8	61.749			41650.9	0.318908	1.0632	0.411998	0.899986	18	18	18	5515.14	1758.82	5863.71
145	FALSE	1	68	C17	Nob1p [Saccharomyces cerevisiae JAY291]		gi|256271096	962.656	100	58497.8	8.63	EAENANLELESK	173	184	(N-term)_iTRAQ[0], Lysine(K)_iTRAQ[12]	93.71	100	1634.85	1634.92	0.0690918	42.2619	14265.4	56.4072			41650.9	0.696285	1.00161	0.411998	0.899986	18	18	18	1327.71	924.463	1329.84
146	FALSE	1	72	C21	Nob1p [Saccharomyces cerevisiae JAY291]		gi|256271096	962.656	100	58497.8	8.63	SNFQWNNR	352	359	(N-term)_iTRAQ[0]	61.89	99.997	1209.59	1209.64	0.0557861	46.1199	100644	59.1105			41650.9	0.233281	0.808755	0.411998	0.899986	18	18	18	7831.42	1826.92	6333.7
147	FALSE	1	75	C24	Nob1p [Saccharomyces cerevisiae JAY291]		gi|256271096	962.656	100	58497.8	8.63	VIKQEEWTR	403	411	(N-term)_iTRAQ[0], Lysine(K)_iTRAQ[3]	25.28	86.217	1476.84	1476.92	0.0769043	52.0735	9101.32	29.6034			41650.9	0.405232	1.0417	0.411998	0.899986	18	18	18	1500.19	607.924	1562.75
148	FALSE	1	81	D6	Nob1p [Saccharomyces cerevisiae JAY291]		gi|256271096	962.656	100	58497.8	8.63	EQICNDENIK	196	205	(N-term)_iTRAQ[0], Lysine(K)_iTRAQ[10], MMTS (C)[4]	41.25	99.651	1539.74	1539.78	0.0472412	30.6813	11712.9	26.8702			41651	0.549585	0.903487	0.411998	0.899986	18	18	18	1223	672.141	1104.96
149	FALSE	1	84	D9	Nob1p [Saccharomyces cerevisiae JAY291]		gi|256271096	962.656	100	58497.8	8.63	YSVASPLSK	363	371	(N-term)_iTRAQ[0], Lysine(K)_iTRAQ[9]	47.62	99.92	1239.72	1239.74	0.0240479	19.3978	16252.5	55.43			41651	0.402104	0.826625	0.411998	0.899986	18	18	18	1509.71	607.061	1247.97
150	FALSE	1	98	D23	Nob1p [Saccharomyces cerevisiae JAY291]		gi|256271096	962.656	100	58497.8	8.63	VIKQEEWTR	403	411	(N-term)_iTRAQ[0], Lysine(K)_iTRAQ[3]	58	99.993	1476.84	1476.96	0.120117	81.3338	87697.8	45.5136			41651	0.255026	0.781178	0.411998	0.899986	18	18	18	11888.4	3031.85	9286.95
151	FALSE	1	99	D24	Nob1p [Saccharomyces cerevisiae JAY291]		gi|256271096	962.656	100	58497.8	8.63	SNFQWNNR	352	359	(N-term)_iTRAQ[0]	58.95	99.994	1209.59	1209.69	0.0970459	80.2305	42290.5	63.5575			41651	0.293316	0.854887	0.411998	0.899986	18	18	18	2937.36	861.577	2511.11
152	FALSE	1	208	I8	Nob1p [Saccharomyces cerevisiae JAY291]		gi|256271096	962.656	100	58497.8	8.63	KNLEIWQSLGTLK	51	63	(N-term)_iTRAQ[0], Lysine(K)_iTRAQ[1,13]	73.38	100	1962.18	1962.31	0.133911	68.2462	17359	55.0365			41651.3	0.307807	0.813961	0.411998	0.899986	18	18	18	2177.02	670.101	1772.01
153	FALSE	1	235	J11	Nob1p [Saccharomyces cerevisiae JAY291]		gi|256271096	962.656	100	58497.8	8.63	NLEIWQSLGTLK	52	63	(N-term)_iTRAQ[0], Lysine(K)_iTRAQ[12]	100.45	100	1689.98	1690.09	0.115723	68.4758	28014.7	76.2555			41651.4	0.39267	1.02326	0.411998	0.899986	18	18	18	1839.42	722.285	1882.2
154	FALSE	1	273	L1	Nob1p [Saccharomyces cerevisiae JAY291]		gi|256271096	962.656	100	58497.8	8.63	ESSDLNEVFEDADDDGDWITPENLTEAIIK	206	235	(N-term)_iTRAQ[0], Lysine(K)_iTRAQ[30]	60.35	99.996	3668.72	3669.25	0.526611	143.541	5072.87	89.5377			41651.4	0.823013	0.56617	0.411998	0.899986	18	18	18	273.466		154.828
155	FALSE	1	277	L5	Nob1p [Saccharomyces cerevisiae JAY291]		gi|256271096	962.656	100	58497.8	8.63	ILNNWIGGGSADNYISPFAITGLK	417	440	(N-term)_iTRAQ[0], Lysine(K)_iTRAQ[24]	125.36	100	2809.51	2809.84	0.327393	116.53	45064.2	74.766			41651.5	0.524107	0.850604	0.411998	0.899986	18	18	18	1319.82	691.728	1122.65
156	FALSE	1	299	M1	Nob1p [Saccharomyces cerevisiae JAY291]		gi|256271096	962.656	100	58497.8	8.63	ESSDLNEVFEDADDDGDWITPENLTEAIIK	206	235	(N-term)_iTRAQ[0], Lysine(K)_iTRAQ[30]	40.69	99.603	3668.72	3669.25	0.523438	142.676	6064.34	79.0715			41651.5	0.48146	0.95758	0.411998	0.899986	18	18	18	366.095		350.565
157	FALSE	1	299	M1	Nob1p [Saccharomyces cerevisiae JAY291]		gi|256271096	962.656	100	58497.8	8.63	ILNNWIGGGSADNYISPFAITGLK	417	440	(N-term)_iTRAQ[0], Lysine(K)_iTRAQ[24]	38.52	99.346	2809.51	2809.88	0.361572	128.696	6002.83	59.0177			41651.5	0.497238	0.692862	0.411998	0.899986	18	18	18	362.021	180.011	250.831
309	FALSE	1	54	C3	Rps23ap [Saccharomyces cerevisiae JAY291]		gi|256273384	408.7	100	19755.4	10.66	LGIESK	58	63	(N-term)_iTRAQ[0], Lysine(K)_iTRAQ[6]	32.21	97.205	934.582	934.589	0.00683594	7.31443	20420.9	36.553			41651	0.609611	0.82352	0.47283	0.926917	9	9	9	1718.94	1047.89	1415.59
310	FALSE	1	57	C6	Rps23ap [Saccharomyces cerevisiae JAY291]		gi|256273384	408.7	100	19755.4	10.66	WAENNYKK	25	32	(N-term)_iTRAQ[0], Lysine(K)_iTRAQ[7,8]	45.01	99.853	1484.82	1484.84	0.0134277	9.04332	14028.3	42.6916			41650.9	0.491866	0.777975	0.47283	0.926917	9	9	9	1981.02	974.394	1541.18
311	FALSE	1	59	C8	Rps23ap [Saccharomyces cerevisiae JAY291]		gi|256273384	408.7	100	19755.4	10.66	FKVVK	123	127	(N-term)_iTRAQ[0], Lysine(K)_iTRAQ[2,5]	28.08	92.766	1052.72	1052.73	0.00524902	4.98615	5693.56	52.2959			41650.9	0.323075	0.658099	0.47283	0.926917	9	9	9	967.26	312.497	636.553
312	FALSE	1	66	C15	Rps23ap [Saccharomyces cerevisiae JAY291]		gi|256273384	408.7	100	19755.4	10.66	WAENNYK	25	31	(N-term)_iTRAQ[0], Lysine(K)_iTRAQ[7]	44.22	99.824	1212.63	1212.67	0.0422363	34.8305	205982	52.1668			41650.9	0.47299	1.11178	0.47283	0.926917	9	9	9	15731.5	7440.83	17489.9
313	FALSE	1	72	C21	Rps23ap [Saccharomyces cerevisiae JAY291]		gi|256273384	408.7	100	19755.4	10.66	GIVLEK	52	57	(N-term)_iTRAQ[0], Lysine(K)_iTRAQ[6]	43	99.767	946.618	946.648	0.0297241	31.4003	13610.8	65.4062			41650.9	0.416047	0.799634	0.47283	0.926917	9	9	9	847.775	352.714	677.91
314	FALSE	1	74	C23	Rps23ap [Saccharomyces cerevisiae JAY291]		gi|256273384	408.7	100	19755.4	10.66	VQLIK	75	79	(N-term)_iTRAQ[0], Lysine(K)_iTRAQ[5]	28.42	93.311	888.613	888.638	0.0252075	28.3673	10633.3	49.7376			41650.9	0.359704	0.923744	0.47283	0.926917	9	9	9	665.657	239.44	614.897
315	FALSE	1	107	E6	Rps23ap [Saccharomyces cerevisiae JAY291]		gi|256273384	408.7	100	19755.4	10.66	RLLGTAFK	33	40	(N-term)_iTRAQ[0], Lysine(K)_iTRAQ[8]	47.24	99.912	1193.76	1193.8	0.0380859	31.9041	17876	34.3624			41651	0.611797	1.20062	0.47283	0.926917	9	9	9	1377.34	842.652	1653.66
316	FALSE	1	139	F14	Rps23ap [Saccharomyces cerevisiae JAY291]		gi|256273384	408.7	100	19755.4	10.66	LLGTAFK	34	40	(N-term)_iTRAQ[0], Lysine(K)_iTRAQ[7]	46.81	99.903	1037.66	1037.74	0.0780029	75.1719	91938	57.8296			41651.1	0.489873	0.962367	0.47283	0.926917	9	9	9	6868.57	3364.72	6610.09
317	FALSE	1	267	K19	Rps23ap [Saccharomyces cerevisiae JAY291]		gi|256273384	408.7	100	19755.4	10.66	VSGVSLLALWK	128	138	(N-term)_iTRAQ[0], Lysine(K)_iTRAQ[11]	93.71	100	1460.91	1461.11	0.203003	138.957	99892.6	80.4446			41651.4	0.574794	1.2625	0.47283	0.926917	9	9	9	2819.01	1620.35	3558.98
430	FALSE	1	167	G18	heavy chain of cytoplasmic dynein [Saccharomyces cerevisiae]		gi|439288	25.8925	88.03	517798	5.9	AIFKLVPEFR	2577	2586	(N-term)_iTRAQ[0], Lysine(K)_iTRAQ[4]	27.42	91.579	1507.92	1508.01	0.0860596	57.0715	3345.67	32.1891			41651.2	1.20577	0.979631	1.20577	0.979631	1	1	1	223.035	268.93	218.492
405	FALSE	1	253	K5	recessive omnipotent supressor [Saccharomyces cerevisiae]		gi|468605	45.09	99.856	54558	5.01	LIVFENLETIR	317	327	(N-term)_iTRAQ[0]	45.09	99.856	1490.87	1491.05	0.183838	123.309	3494.49	55.7877			41651.4	1.49695	1.14356	1.49695	1.14356	1	1	1	286.935	429.529	328.129
259	FALSE	1	22	A22	Chain I, Structure Of The Ribosomal 80s-Eef2-Sordarin Complex From Yeast Obtained By Docking Atomic		gi|49258828	489.14	100	18300.5	10.26	KFGGK	127	131	(N-term)_iTRAQ[0], Lysine(K)_iTRAQ[1,5]	32.33	97.281	968.626	968.656	0.02948	30.4348	10479.2	27.1258			41650.8	0.406672	0.848719	0.497486	0.940845	9	9	9	2059.7	837.622	1748.11
260	FALSE	1	29	B2	Chain I, Structure Of The Ribosomal 80s-Eef2-Sordarin Complex From Yeast Obtained By Docking Atomic		gi|49258828	489.14	100	18300.5	10.26	KAFTSYDR	106	113	(N-term)_iTRAQ[0], Lysine(K)_iTRAQ[1]	55.79	99.988	1275.69	1275.68	-0.0100098	-7.84652	34429.1	39.002			41650.8	0.424955	0.865693	0.497486	0.940845	9	9	9	4134.85	1757.13	3579.51
261	FALSE	1	31	B4	Chain I, Structure Of The Ribosomal 80s-Eef2-Sordarin Complex From Yeast Obtained By Docking Atomic		gi|49258828	489.14	100	18300.5	10.26	GLVAYHQK	87	94	(N-term)_iTRAQ[0], Lysine(K)_iTRAQ[8]	51.79	99.969	1203.71	1203.7	-0.012085	-10.0398	82479.1	48.6914			41650.8	0.435021	0.886786	0.497486	0.940845	9	9	9	4282.3	1862.89	3797.48
262	FALSE	1	47	B20	Chain I, Structure Of The Ribosomal 80s-Eef2-Sordarin Complex From Yeast Obtained By Docking Atomic		gi|49258828	489.14	100	18300.5	10.26	KSATAVAHVK	13	22	(N-term)_iTRAQ[0], Lysine(K)_iTRAQ[1,10]	25.13	85.732	1443.9	1443.93	0.0238037	16.4857	6576.69	28.781			41650.9	0.766217	0.91148	0.497486	0.940845	9	9	9	1062.52	814.117	968.461
263	FALSE	1	56	C5	Chain I, Structure Of The Ribosomal 80s-Eef2-Sordarin Complex From Yeast Obtained By Docking Atomic		gi|49258828	489.14	100	18300.5	10.26	AFTSYDR	107	113	(N-term)_iTRAQ[0]	41	99.631	1003.5	1003.53	0.0352783	35.1554	84631.7	54.9984			41650.9	0.44417	0.951141	0.497486	0.940845	9	9	9	4208.69	1869.38	4003.06
264	FALSE	1	83	D8	Chain I, Structure Of The Ribosomal 80s-Eef2-Sordarin Complex From Yeast Obtained By Docking Atomic		gi|49258828	489.14	100	18300.5	10.26	TLLIADSR	114	121	(N-term)_iTRAQ[0]	39.81	99.514	1032.62	1032.64	0.0209961	20.3329	16216.9	56.2106			41651	0.57971	0.746039	0.497486	0.940845	9	9	9	809.898	469.506	604.215
265	FALSE	1	247	J23	Chain I, Structure Of The Ribosomal 80s-Eef2-Sordarin Complex From Yeast Obtained By Docking Atomic		gi|49258828	489.14	100	18300.5	10.26	VNGSPITLVEPEILR	30	44	(N-term)_iTRAQ[0]	52.73	99.975	1781.03	1781.28	0.249634	140.163	16174.1	74.8487			41651.4	0.600907	1.44024	0.497486	0.940845	9	9	9	415.419	249.628	598.301
266	FALSE	1	259	K11	Chain I, Structure Of The Ribosomal 80s-Eef2-Sordarin Complex From Yeast Obtained By Docking Atomic		gi|49258828	489.14	100	18300.5	10.26	VYEPLLLVGLDK	47	58	(N-term)_iTRAQ[0], Lysine(K)_iTRAQ[12]	88.31	100	1647	1647.13	0.130249	79.0827	15583.5	78.1837			41651.4	0.626802	1.25299	0.497486	0.940845	9	9	9	742.265	465.254	930.054
267	FALSE	1	309	M11	Chain I, Structure Of The Ribosomal 80s-Eef2-Sordarin Complex From Yeast Obtained By Docking Atomic		gi|49258828	489.14	100	18300.5	10.26	VYEPLLLVGLDKFSNIDIR	47	65	(N-term)_iTRAQ[0], Lysine(K)_iTRAQ[12]	102.25	100	2492.44	2492.73	0.294678	118.229	68715	72.4422			41651.5	0.334106	0.759592	0.497486	0.940845	9	9	9	3394.76	1134.21	2578.63
282	FALSE	1	47	B20	Chain M, Structure Of The Ribosomal 80s-Eef2-Sordarin Complex From Yeast Obtained By Docking Atomic		gi|49258832	479.486	100	17218.6	10.39	ADVDLHKR	36	43	(N-term)_iTRAQ[0], Lysine(K)_iTRAQ[7]	38	99.263	1241.72	1241.77	0.0496826	40.0111	27412.9	40.0015			41650.9	0.487273	0.649769	0.599084	1.03636	7	7	7	2529.48	1232.55	1643.58
283	FALSE	1	68	C17	Chain M, Structure Of The Ribosomal 80s-Eef2-Sordarin Complex From Yeast Obtained By Docking Atomic		gi|49258832	479.486	100	17218.6	10.39	DYHTLANNVESK	83	94	(N-term)_iTRAQ[0], Lysine(K)_iTRAQ[12]	102.34	100	1678.86	1678.93	0.0672607	40.0632	14737.2	66.186			41650.9	0.743701	1.44195	0.599084	1.03636	7	7	7	1092.33	812.368	1575.09
284	FALSE	1	97	D22	Chain M, Structure Of The Ribosomal 80s-Eef2-Sordarin Complex From Yeast Obtained By Docking Atomic		gi|49258832	479.486	100	17218.6	10.39	AGELTQEELER	44	54	(N-term)_iTRAQ[0]	91.34	100	1418.72	1418.83	0.109253	77.0078	85146	68.0105			41651	0.535379	1.05117	0.599084	1.03636	7	7	7	3765.11	2015.76	3957.77
285	FALSE	1	113	E12	Chain M, Structure Of The Ribosomal 80s-Eef2-Sordarin Complex From Yeast Obtained By Docking Atomic		gi|49258832	479.486	100	17218.6	10.39	LLNTNVDGNIK	3	13	(N-term)_iTRAQ[0], Lysine(K)_iTRAQ[11]	55.17	99.986	1488.86	1488.89	0.0240479	16.1518	18587.9	37.3384			41651.1	0.655945	1.20067	0.599084	1.03636	7	7	7	1370.31	898.848	1645.29
286	FALSE	1	125	E24	Chain M, Structure Of The Ribosomal 80s-Eef2-Sordarin Complex From Yeast Obtained By Docking Atomic		gi|49258832	479.486	100	17218.6	10.39	HFWGLR	113	118	(N-term)_iTRAQ[0]	37.07	99.087	959.534	959.622	0.0889893	92.7422	129453	40.2244			41651.1	0.390839	1.0668	0.599084	1.03636	7	7	7	12308.9	4810.81	13131.1
287	FALSE	1	137	F12	Chain M, Structure Of The Ribosomal 80s-Eef2-Sordarin Complex From Yeast Obtained By Docking Atomic		gi|49258832	479.486	100	17218.6	10.39	IVQIMQNPTHYK	55	66	(N-term)_iTRAQ[0], Lysine(K)_iTRAQ[12]	97	100	1759.98	1760.05	0.0706787	40.1589	206340	74.1577			41651.1	0.482427	1.02607	0.599084	1.03636	7	7	7	6757.29	3259.9	6933.42
288	FALSE	1	193	H20	Chain M, Structure Of The Ribosomal 80s-Eef2-Sordarin Complex From Yeast Obtained By Docking Atomic		gi|49258832	479.486	100	17218.6	10.39	IVYALTTIK	14	22	(N-term)_iTRAQ[0], Lysine(K)_iTRAQ[9]	59.53	99.995	1309.83	1309.99	0.154419	117.892	17590.5	46.1579			41651.2	1.15421	0.991987	0.599084	1.03636	7	7	7	797.001	919.904	790.615
433	FALSE	1	54	C3	Chain B, Structure Of The Ribosomal 80s-Eef2-Sordarin Complex From Yeast Obtained By Docking Atomic		gi|49258840	25.33	86.374	30142.9	11.1	GVAMNPVDHPHGGGNHQHIGK	200	220	(N-term)_iTRAQ[0], Lysine(K)_iTRAQ[21]	25.33	86.374	2447.24	2447.23	-0.00683594	-2.79333	8320.06	56.3648			41651	1.2242	1.28085	1.2242	1.28085	1	1	1	609.86	746.589	781.141
396	FALSE	1	31	B4	Chain C, Structure Of The Ribosomal 80s-Eef2-Sordarin Complex From Yeast Obtained By Docking Atomic		gi|49258841	67.3562	99.999	50031.8	10.29	FQTPAEK	369	375	(N-term)_iTRAQ[0], Lysine(K)_iTRAQ[7]	33.85	98.084	1108.62	1108.61	-0.0175781	-15.8558	8673.45	42.1014			41650.8	1.08872	0.723138	1.01335	0.719114	2	2	2	909.457	990.141	657.663
397	FALSE	1	33	B6	Chain C, Structure Of The Ribosomal 80s-Eef2-Sordarin Complex From Yeast Obtained By Docking Atomic		gi|49258841	67.3562	99.999	50031.8	10.29	YAQDGAGIER	136	145	(N-term)_iTRAQ[0]	34.47	98.339	1223.61	1223.62	0.00402832	3.29215	15606.8	56.4208			41650.9	0.943195	0.715112	1.01335	0.719114	2	2	2	1136.35	1071.8	812.62
379	FALSE	1	21	A21	Chain I, Structure Of The Ribosomal 80s-Eef2-Sordarin Complex From Yeast Obtained By Docking Atomic		gi|49258847	155.69	100	21544.7	10.29	NKPYPK	14	19	(N-term)_iTRAQ[0], Lysine(K)_iTRAQ[2,6]	25	85.299	1178.73	1178.74	0.010376	8.8027	7039.88	45.3405			41650.8	1.02381	0.826139	1.05634	0.878439	3	3	3	969.631	992.721	801.05
380	FALSE	1	62	C11	Chain I, Structure Of The Ribosomal 80s-Eef2-Sordarin Complex From Yeast Obtained By Docking Atomic		gi|49258847	155.69	100	21544.7	10.29	YKFPGQQK	157	164	(N-term)_iTRAQ[0], Lysine(K)_iTRAQ[2,8]	37.06	99.085	1427.84	1427.85	0.0148926	10.4302	7151.58	54.7368			41650.9	0.932832	0.910755	1.05634	0.878439	3	3	3	880.042	820.931	801.503
381	FALSE	1	257	K9	Chain I, Structure Of The Ribosomal 80s-Eef2-Sordarin Complex From Yeast Obtained By Docking Atomic		gi|49258847	155.69	100	21544.7	10.29	VDIGQIIFSVR	129	139	(N-term)_iTRAQ[0]	93.63	100	1390.82	1390.97	0.153931	110.676	14840	84.6069			41651.4	1.2342	0.900908	1.05634	0.878439	3	3	3	524.336	647.133	472.378
399	FALSE	1	157	G8	Chain N, Structure Of The Ribosomal 80s-Eef2-Sordarin Complex From Yeast Obtained By Docking Atomic		gi|49258852	64.73	99.998	22999.9	10.92	YLEQVLDHQR	46	55	(N-term)_iTRAQ[0]	64.73	99.998	1444.77	1444.86	0.092041	63.7065	17870.4	77.6708			41651.2	0.996524	0.798665	0.996524	0.798665	1	1	1	884.808	881.732	706.665
420	FALSE	1	123	E22	YDL237W [Saccharomyces cerevisiae]		gi|51012587	29.08	94.254	48665.2	5.34	EYILRR	87	92	(N-term)_iTRAQ[0]	29.08	94.254	993.596	993.617	0.0201416	20.2714	11112.6	28.3364			41651.1	0.5221	0.616875	0.5221	0.616875	1	1	1	891.514	465.459	549.952
384	FALSE	1	154	G5	Chain A, Homology Model Of Yeast Rack1 Protein Fitted Into 11.7a Cryo-Em Map Of Yeast 80s Ribosome		gi|55670021	92.71	100	37241.3	5.8	LWDVATGETYQR	91	102	(N-term)_iTRAQ[0]	92.71	100	1582.8	1582.89	0.09375	59.2305	44351.2	72.1499			41651.2	0.332835	0.727873	0.332835	0.727873	1	1	1	3004.83	1000.11	2187.13
419	FALSE	1	288	L16	Chain A, Crystal Structure Of Coproporphyrinogen Iii Oxidase		gi|56966162	29.9762	95.326	40547.4	6.2	QQXEALIR	14	21	(N-term)_iTRAQ[0]	30.94	96.256	1058.61	1058.73	0.126831	119.809	11294.2	26.1373			41651.5	0.372817	0.461082	0.372817	0.461082	1	1	1	250.792		115.636
421	FALSE	1	23	A23	unnamed protein product [Saccharomyces cerevisiae]		gi|587530	28.81	93.886	97844.1	8.48	EQINR	358	362	(N-term)_iTRAQ[0]	28.81	93.886	803.45	803.519	0.069397	86.3738	14213.9	48.4786			41650.8	1.18684	1.12855	1.18684	1.12855	1	1	1	639.063	758.467	721.215
385	FALSE	1	134	F9	Rpl19bp [Saccharomyces cerevisiae S288c]		gi|6319444	90.44	100	25149.6	11.35	ALVEHIIQAK	137	146	(N-term)_iTRAQ[0], Lysine(K)_iTRAQ[10]	26.17	88.771	1409.87	1409.89	0.0177002	12.5545	4057.37	37.1538			41651.1	0.511951	0.72567	1.02258	0.901063	2	2	2	530.849	271.769	385.221
386	FALSE	1	188	H15	Rpl19bp [Saccharomyces cerevisiae S288c]		gi|6319444	90.44	100	25149.6	11.35	LPSQVVWIR	89	97	(N-term)_iTRAQ[0]	64.27	99.998	1241.75	1241.89	0.141357	113.837	27641.7	66.0727			41651.2	2.04253	1.11885	1.02258	0.901063	2	2	2	1020.41	2084.23	1141.69
403	FALSE	1	130	F5	Rpl4ap [Saccharomyces cerevisiae S288c]		gi|6319505	48.77	99.938	43869.6	10.64	IINSSEIQSAIRPAGQATQK	289	308	(N-term)_iTRAQ[0], Lysine(K)_iTRAQ[20]	48.77	99.938	2400.35	2400.45	0.108643	45.2612	8117.9	43.8667			41651.1	1.05902	0.961259	1.05902	0.961259	1	1	1	878.115	929.943	844.096
237	FALSE	1	44	B17	Rps11bp [Saccharomyces cerevisiae S288c]		gi|6319522	568.086	100	20855.8	10.79	YNRYEK	97	102	(N-term)_iTRAQ[0], Lysine(K)_iTRAQ[6]	27.84	92.355	1160.63	1160.68	0.0480957	41.4393	20629	30.5212			41650.9	0.424136	0.630537	0.459251	0.874288	10	10	10	2844.22	1206.34	1793.39
238	FALSE	1	64	C13	Rps11bp [Saccharomyces cerevisiae S288c]		gi|6319522	568.086	100	20855.8	10.79	NAGLGFK	37	43	(N-term)_iTRAQ[0], Lysine(K)_iTRAQ[7]	43.57	99.796	994.593	994.621	0.0279541	28.1061	81885	43.5085			41650.9	0.382822	0.975425	0.459251	0.874288	10	10	10	6726.81	2575.17	6561.5
239	FALSE	1	65	C14	Rps11bp [Saccharomyces cerevisiae S288c]		gi|6319522	568.086	100	20855.8	10.79	QPHIFNNPK	16	24	(N-term)_iTRAQ[0], Lysine(K)_iTRAQ[9]	50.1	99.955	1382.78	1382.8	0.0186768	13.5067	154545	72.6517			41650.9	0.462575	0.979553	0.459251	0.874288	10	10	10	5773.28	2670.57	5655.23
240	FALSE	1	72	C21	Rps11bp [Saccharomyces cerevisiae S288c]		gi|6319522	568.086	100	20855.8	10.79	TAIEGSYIDKK	47	57	(N-term)_iTRAQ[0], Lysine(K)_iTRAQ[10,11]	91.1	100	1656.95	1657.01	0.0513916	31.0157	33681.7	58.8928			41650.9	0.409889	0.787053	0.459251	0.874288	10	10	10	3295.56	1350.82	2593.78
241	FALSE	1	80	D5	Rps11bp [Saccharomyces cerevisiae S288c]		gi|6319522	568.086	100	20855.8	10.79	QFAKF	152	156	(N-term)_iTRAQ[0], Lysine(K)_iTRAQ[4]	28.15	92.882	928.55	928.57	0.0198975	21.4285	29539.5	41.5326			41651	0.439704	0.698726	0.459251	0.874288	10	10	10	2720.18	1196.07	1900.66
242	FALSE	1	80	D5	Rps11bp [Saccharomyces cerevisiae S288c]		gi|6319522	568.086	100	20855.8	10.79	NVPVHVSPAFR	106	116	(N-term)_iTRAQ[0]	50.08	99.954	1366.77	1366.81	0.043335	31.7061	24153.1	55.7265			41651	0.510191	0.785974	0.459251	0.874288	10	10	10	1671.02	852.54	1313.38
243	FALSE	1	81	D6	Rps11bp [Saccharomyces cerevisiae S288c]		gi|6319522	568.086	100	20855.8	10.79	AFQKQPHIFNNPK	12	24	(N-term)_iTRAQ[0], Lysine(K)_iTRAQ[4,13]	55.4	99.987	2001.14	2001.14	-0.00219727	-1.09801	13663.2	60.9387			41651	0.56671	0.748533	0.459251	0.874288	10	10	10	1707.34	967.565	1278
244	FALSE	1	118	E17	Rps11bp [Saccharomyces cerevisiae S288c]		gi|6319522	568.086	100	20855.8	10.79	AYLHYIPK	89	96	(N-term)_iTRAQ[0], Lysine(K)_iTRAQ[8]	54.27	99.983	1292.76	1292.85	0.0872803	67.5146	66279.3	79.6492			41651.1	0.610383	1.14419	0.459251	0.874288	10	10	10	1184.52	723.013	1355.32
245	FALSE	1	172	G23	Rps11bp [Saccharomyces cerevisiae S288c]		gi|6319522	568.086	100	20855.8	10.79	VQVGDIVTVGQCRPISK	117	133	(N-term)_iTRAQ[0], Lysine(K)_iTRAQ[17], MMTS (C)[12]	94.39	100	2133.18	2133.42	0.240234	112.618	50541.3	61.7219			41651.2	0.293575	0.768099	0.459251	0.874288	10	10	10	2953.1	866.955	2268.27
246	FALSE	1	235	J11	Rps11bp [Saccharomyces cerevisiae S288c]		gi|6319522	568.086	100	20855.8	10.79	CPFTGLVSIR	58	67	(N-term)_iTRAQ[0], MMTS (C)[1]	74.15	100	1282.68	1282.81	0.136108	106.113	27499.6	56.2527			41651.4	0.595079	1.52325	0.459251	0.874288	10	10	10	1535.82	913.937	2339.44
358	FALSE	1	99	D24	Tef2p [Saccharomyces cerevisiae S288c]		gi|6319594	201.376	100	57528.2	9.14	QTVAVGVIK	429	437	(N-term)_iTRAQ[0], Lysine(K)_iTRAQ[9]	54.82	99.985	1202.77	1202.85	0.0738525	61.402	5119.22	57.3453			41651	0.624966	0.663012	0.829717	0.629014	4	4	4	666.598	416.601	441.962
359	FALSE	1	106	E5	Tef2p [Saccharomyces cerevisiae S288c]		gi|6319594	201.376	100	57528.2	9.14	IGGIGTVPVGR	254	264	(N-term)_iTRAQ[0]	44.86	99.848	1169.71	1169.75	0.0369873	31.6208	13883.9	60.4995			41651	0.876062	0.647216	0.829717	0.629014	4	4	4	903.236	791.291	584.589
360	FALSE	1	137	F12	Tef2p [Saccharomyces cerevisiae S288c]		gi|6319594	201.376	100	57528.2	9.14	LPLQDVYK	246	253	(N-term)_iTRAQ[0], Lysine(K)_iTRAQ[8]	57.77	99.992	1263.76	1263.81	0.0548096	43.3704	12860.5	64.1937			41651.1	0.948506	0.68281	0.829717	0.629014	4	4	4	1034.56	981.285	706.407
361	FALSE	1	216	I16	Tef2p [Saccharomyces cerevisiae S288c]		gi|6319594	201.376	100	57528.2	9.14	EHALLAFTLGVR	135	146	(N-term)_iTRAQ[0]	44.89	99.849	1470.86	1471.05	0.192993	131.212	6304.85	49.4846			41651.3	0.912615	0.534281	0.829717	0.629014	4	4	4	600.624	548.138	320.902
376	FALSE	1	19	A19	Rpl13ap [Saccharomyces cerevisiae S288c]		gi|6320121	156.646	100	25566.6	11.18	EKAEAEAEK	189	197	(N-term)_iTRAQ[0], Lysine(K)_iTRAQ[2,9]	57.59	99.992	1436.8	1436.82	0.0214844	14.953	10404.3	37.5857			41650.8	1.10223	0.888769	1.11766	0.796336	3	3	3	1456.82	1605.75	1294.78
377	FALSE	1	90	D15	Rpl13ap [Saccharomyces cerevisiae S288c]		gi|6320121	156.646	100	25566.6	11.18	NQEIFDANVQR	105	115	(N-term)_iTRAQ[0]	67.91	99.999	1477.75	1477.83	0.0786133	53.1979	27649.8	49.163			41651	0.93391	0.94223	1.11766	0.796336	3	3	3	2835.34	2647.95	2671.54
378	FALSE	1	151	G2	Rpl13ap [Saccharomyces cerevisiae S288c]		gi|6320121	156.646	100	25566.6	11.18	IIVFPR	123	128	(N-term)_iTRAQ[0]	32.11	97.14	888.579	888.62	0.0405884	45.6778	9069.91	69.4325			41651.2	1.35629	0.603035	1.11766	0.796336	3	3	3	386.788	524.598	233.247
424	FALSE	1	283	L11	Atp22p [Saccharomyces cerevisiae S288c]		gi|6320557	26.82	90.332	79015.4	9.55	YVKFNNTLLYYLLK	278	291	(N-term)_iTRAQ[0], Lysine(K)_iTRAQ[3,14]	26.82	90.332	2224.31	2224.42	0.111572	50.1604	73876.6	29.5213			41651.5	0.528529	1.1289	0.528529	1.1289	1	1	1	2091.86	1105.61	2361.5
176	FALSE	1	39	B12	Rps24ap [Saccharomyces cerevisiae S288c]		gi|6320918	880.596	100	18201.5	10.51	ANVSKDELR	33	41	(N-term)_iTRAQ[0], Lysine(K)_iTRAQ[5]	56.79	99.99	1319.75	1319.76	0.00231934	1.7574	98573.2	50.8428			41650.9	0.381727	0.732561	0.464846	0.985566	16	16	16	10322.1	3940.23	7561.57
177	FALSE	1	54	C3	Rps24ap [Saccharomyces cerevisiae S288c]		gi|6320918	880.596	100	18201.5	10.51	KIFGTGK	117	123	(N-term)_iTRAQ[0], Lysine(K)_iTRAQ[1,7]	33.23	97.79	1182.76	1182.77	0.0129395	10.9401	28736.7	24.2397			41651	0.600845	0.989514	0.464846	0.985566	16	16	16	2953.78	1774.77	2922.81
178	FALSE	1	55	C4	Rps24ap [Saccharomyces cerevisiae S288c]		gi|6320918	880.596	100	18201.5	10.51	KFEPTYR	84	90	(N-term)_iTRAQ[0], Lysine(K)_iTRAQ[1]	44.34	99.829	1228.69	1228.73	0.0345459	28.116	252390	46.0479			41651	0.344001	0.818391	0.464846	0.985566	16	16	16	26744.3	9200.06	21887.3
179	FALSE	1	55	C4	Rps24ap [Saccharomyces cerevisiae S288c]		gi|6320918	880.596	100	18201.5	10.51	YGLAEK	94	99	(N-term)_iTRAQ[0], Lysine(K)_iTRAQ[6]	32.25	97.231	968.566	968.59	0.0235596	24.3242	84487.9	50.3234			41651	0.475205	0.927265	0.464846	0.985566	16	16	16	7136.44	3391.27	6617.38
180	FALSE	1	55	C4	Rps24ap [Saccharomyces cerevisiae S288c]		gi|6320918	880.596	100	18201.5	10.51	IFGTGKR	118	124	(N-term)_iTRAQ[0], Lysine(K)_iTRAQ[6]	35.87	98.797	1066.66	1066.69	0.0297852	27.9237	36863.9	32.1002			41651	0.434721	0.727038	0.464846	0.985566	16	16	16	4174.06	1814.55	3034.7
181	FALSE	1	65	C14	Rps24ap [Saccharomyces cerevisiae S288c]		gi|6320918	880.596	100	18201.5	10.51	FEPTYR	85	90	(N-term)_iTRAQ[0]	29.97	95.319	956.496	956.53	0.0338745	35.4152	44096.3	59.8934			41650.9	0.705057	1.51955	0.464846	0.985566	16	16	16	1807.81	1274.61	2747.07
182	FALSE	1	67	C16	Rps24ap [Saccharomyces cerevisiae S288c]		gi|6320918	880.596	100	18201.5	10.51	IFGTGK	118	123	(N-term)_iTRAQ[0], Lysine(K)_iTRAQ[6]	33.27	97.81	910.561	910.595	0.0344849	37.8721	51534	45.1533			41650.9	0.519304	1.06041	0.464846	0.985566	16	16	16	3181.56	1652.2	3373.75
183	FALSE	1	71	C20	Rps24ap [Saccharomyces cerevisiae S288c]		gi|6320918	880.596	100	18201.5	10.51	LAEVYK	44	49	(N-term)_iTRAQ[0], Lysine(K)_iTRAQ[6]	28.28	93.092	1010.61	1010.66	0.0418701	41.4304	22882.6	46.9326			41650.9	0.366315	1.00221	0.464846	0.985566	16	16	16	1218.98	446.532	1221.68
184	FALSE	1	91	D16	Rps24ap [Saccharomyces cerevisiae S288c]		gi|6320918	880.596	100	18201.5	10.51	YGLAEKVEK	94	102	(N-term)_iTRAQ[0], Lysine(K)_iTRAQ[6,9]	44.38	99.83	1468.87	1468.95	0.0769043	52.3559	85612.2	35.2181			41651	0.534564	1.03632	0.464846	0.985566	16	16	16	7185.11	3840.9	7446.11
185	FALSE	1	113	E12	Rps24ap [Saccharomyces cerevisiae S288c]		gi|6320918	880.596	100	18201.5	10.51	KVISNPLLAR	11	20	(N-term)_iTRAQ[0], Lysine(K)_iTRAQ[1]	78.53	100	1398.9	1398.97	0.067627	48.3428	181252	59.2694			41651.1	0.444956	1.07748	0.464846	0.985566	16	16	16	14963.7	6658.19	16123.1
186	FALSE	1	127	F2	Rps24ap [Saccharomyces cerevisiae S288c]		gi|6320918	880.596	100	18201.5	10.51	QFVVDVLHPNR	22	32	(N-term)_iTRAQ[0]	81.36	100	1467.82	1467.92	0.0985107	67.1137	395515	79.5421			41651.1	0.461192	1.19061	0.464846	0.985566	16	16	16	8832.04	4073.27	10515.5
187	FALSE	1	136	F11	Rps24ap [Saccharomyces cerevisiae S288c]		gi|6320918	880.596	100	18201.5	10.51	VISNPLLAR	12	20	(N-term)_iTRAQ[0]	59.72	99.995	1126.71	1126.78	0.0703125	62.4053	146391	54.3492			41651.1	0.573246	1.11047	0.464846	0.985566	16	16	16	6419.98	3680.23	7129.21
188	FALSE	1	139	F14	Rps24ap [Saccharomyces cerevisiae S288c]		gi|6320918	880.596	100	18201.5	10.51	KQFVVDVLHPNR	21	32	(N-term)_iTRAQ[0], Lysine(K)_iTRAQ[1]	78.77	100	1740.02	1740.15	0.130615	75.0655	274490	69.2367			41651.1	0.330707	0.731415	0.464846	0.985566	16	16	16	18171.2	6009.36	13290.7
189	FALSE	1	156	G7	Rps24ap [Saccharomyces cerevisiae S288c]		gi|6320918	880.596	100	18201.5	10.51	AEKDAVSVFGFR	50	61	(N-term)_iTRAQ[0], Lysine(K)_iTRAQ[3]	80.67	100	1613.89	1613.96	0.0737305	45.685	17868.6	61.6081			41651.2	0.542442	1.01171	0.464846	0.985566	16	16	16	1707.28	926.101	1727.27
190	FALSE	1	172	G23	Rps24ap [Saccharomyces cerevisiae S288c]		gi|6320918	880.596	100	18201.5	10.51	DAVSVFGFR	53	61	(N-term)_iTRAQ[0]	58.4	99.993	1141.61	1141.76	0.150757	132.056	152064	65.4914			41651.2	0.453813	1.13571	0.464846	0.985566	16	16	16	4332.62	1966.2	4920.58
191	FALSE	1	175	H2	Rps24ap [Saccharomyces cerevisiae S288c]		gi|6320918	880.596	100	18201.5	10.51	SVGFGLVYNSVAEAK	69	83	(N-term)_iTRAQ[0], Lysine(K)_iTRAQ[15]	105.73	100	1829.01	1829.12	0.113892	62.2697	27977.5	49.6575			41651.3	0.42468	0.988925	0.464846	0.985566	16	16	16	1593.21	676.605	1575.57
394	FALSE	1	135	F10	Bmh1p [Saccharomyces cerevisiae S288c]		gi|6321025	69.83	100	32758.6	4.82	YLAEFSSGDAR	133	143	(N-term)_iTRAQ[0]	29.23	94.449	1359.67	1359.75	0.0871582	64.1026	6730.3	43.8544			41651.1	0.910964	0.705406	0.951747	0.730466	2	2	2	838.555	763.893	591.522
395	FALSE	1	258	K10	Bmh1p [Saccharomyces cerevisiae S288c]		gi|6321025	69.83	100	32758.6	4.82	DSTLIMQLLR	218	227	(N-term)_iTRAQ[0]	40.6	99.595	1333.76	1333.92	0.152222	114.129	5821.75	61.6091			41651.4	0.994357	0.756416	0.951747	0.730466	2	2	2	393.213	390.994	297.432
407	FALSE	1	159	G10	Rck1p [Saccharomyces cerevisiae S288c]		gi|6321280	41.63	99.681	63972.1	5.27	KGISSDAILK	157	166	(N-term)_iTRAQ[0], Lysine(K)_iTRAQ[1,10]	41.63	99.681	1463.92	1463.88	-0.0366211	-25.0158	11073.7	52.0068			41651.2	0.793372	0.925749	0.793372	0.925749	1	1	1	898.602	712.925	831.879
275	FALSE	1	55	C4	Rps2p [Saccharomyces cerevisiae S288c]		gi|6321315	483.78	100	30505.1	10.44	GSGIVASPAVK	175	185	(N-term)_iTRAQ[0], Lysine(K)_iTRAQ[11]	57.74	99.992	1273.77	1273.79	0.0168457	13.225	26922.4	68.2576			41651	0.424566	0.932114	0.260921	0.961177	7	7	7	1563.45	663.785	1457.31
276	FALSE	1	63	C12	Rps2p [Saccharomyces cerevisiae S288c]		gi|6321315	483.78	100	30505.1	10.44	TLENTLK	206	212	(N-term)_iTRAQ[0], Lysine(K)_iTRAQ[7]	52.3	99.973	1106.67	1106.69	0.0187988	16.9869	13307.7	52.6563			41650.9	0.279257	0.832743	0.260921	0.961177	7	7	7	1576.51	440.251	1312.82
277	FALSE	1	81	D6	Rps2p [Saccharomyces cerevisiae S288c]		gi|6321315	483.78	100	30505.1	10.44	GWVPVTK	34	40	(N-term)_iTRAQ[0], Lysine(K)_iTRAQ[7]	43.56	99.795	1074.66	1074.68	0.0200195	18.6288	167755	78.4031			41651	0.178598	0.878173	0.260921	0.961177	7	7	7	5032.72	898.836	4419.6
278	FALSE	1	134	F9	Rps2p [Saccharomyces cerevisiae S288c]		gi|6321315	483.78	100	30505.1	10.44	LSVIPIR	134	140	(N-term)_iTRAQ[0]	29.71	95.03	941.627	941.643	0.0158081	16.7881	11146.6	56.2436			41651.1	0.56574	1.12815	0.260921	0.961177	7	7	7	336.193	190.198	379.276
279	FALSE	1	140	F15	Rps2p [Saccharomyces cerevisiae S288c]		gi|6321315	483.78	100	30505.1	10.44	GYWGTNLGQPHSLATK	142	157	(N-term)_iTRAQ[0], Lysine(K)_iTRAQ[16]	101.71	100	2018.07	2018.19	0.12085	59.8837	36260.9	68.8863			41651.1	0.372228	0.738155	0.260921	0.961177	7	7	7	2526.64	940.488	1865.05
280	FALSE	1	306	M8	Rps2p [Saccharomyces cerevisiae S288c]		gi|6321315	483.78	100	30505.1	10.44	EFQIIDTLLPGLQDEVMNIKPVQK	65	88	(N-term)_iTRAQ[0], Lysine(K)_iTRAQ[20,24]	72.04	100	3200.8	3201.18	0.380615	118.913	22347.3	60.7367			41651.5	0.0933526	0.971227	0.260921	0.961177	7	7	7	908.057	84.7695	881.929
281	FALSE	1	312	M14	Rps2p [Saccharomyces cerevisiae S288c]		gi|6321315	483.78	100	30505.1	10.44	ITTIEEIFLHSLPVK	50	64	(N-term)_iTRAQ[0], Lysine(K)_iTRAQ[15]	126.72	100	2028.2	2028.46	0.261108	128.739	86462.2	86.6652			41651.5	0.19778	1.37477	0.260921	0.961177	7	7	7	1549.71	306.501	2130.48
373	FALSE	1	97	D22	Rpl7ap [Saccharomyces cerevisiae S288c]		gi|6321362	164.99	100	31944.2	10.15	HFIQGGSFGNR	222	232	(N-term)_iTRAQ[0]	31.48	96.694	1363.7	1363.82	0.118774	87.0972	6998.17	23.1284			41651	1.30483	1.02726	1.18283	0.955788	3	3	3	941.525	1228.53	967.192
374	FALSE	1	108	E7	Rpl7ap [Saccharomyces cerevisiae S288c]		gi|6321362	164.99	100	31944.2	10.15	ILTPESQLK	6	14	(N-term)_iTRAQ[0], Lysine(K)_iTRAQ[9]	25.45	86.746	1316.8	1316.82	0.0155029	11.7732	5500.68	31.3391			41651	0.909586	1.00425	1.18283	0.955788	3	3	3	791.236	719.698	794.599
375	FALSE	1	123	E22	Rpl7ap [Saccharomyces cerevisiae S288c]		gi|6321362	164.99	100	31944.2	10.15	LSNPSGGWGVPR	207	218	(N-term)_iTRAQ[0]	108.06	100	1370.73	1370.85	0.12085	88.1644	22672	67.6113			41651.1	1.39435	0.846374	1.18283	0.955788	3	3	3	1468.18	2047.15	1242.63
393	FALSE	1	134	F9	Rpl24ap [Saccharomyces cerevisiae S288c]		gi|6321407	73.07	100	22070.1	11.28	AQRPITGASLDLIK	78	91	(N-term)_iTRAQ[0], Lysine(K)_iTRAQ[14]	73.07	100	1771.07	1771.14	0.0708008	39.9763	79404.4	55.396			41651.1	2.28958	2.18756	2.28958	2.18756	1	1	1	2345.59	5370.41	5131.13
253	FALSE	1	62	C11	Rps0ap [Saccharomyces cerevisiae S288c]		gi|6321653	512.26	100	29206	4.65	FAAHTGATPIAGR	89	101	(N-term)_iTRAQ[0]	94.81	100	1413.77	1413.8	0.0296631	20.9815	42946.7	60.462			41650.9	0.450941	0.811463	0.437953	0.988847	6	6	6	1796.75	810.231	1458
254	FALSE	1	107	E6	Rps0ap [Saccharomyces cerevisiae S288c]		gi|6321653	512.26	100	29206	4.65	LVIVTDPR	120	127	(N-term)_iTRAQ[0]	33.17	97.759	1056.65	1056.68	0.022583	21.3722	37450.4	77.9655			41651	0.379351	0.575486	0.437953	0.988847	6	6	6	795.774	301.878	457.957
255	FALSE	1	181	H8	Rps0ap [Saccharomyces cerevisiae S288c]		gi|6321653	512.26	100	29206	4.65	FTPGSFTNYITR	102	113	(N-term)_iTRAQ[0]	104.66	100	1547.8	1547.93	0.132202	85.4131	145321	60.6707			41651.3	0.325524	1.00463	0.437953	0.988847	6	6	6	7840.92	2552.41	7877.24
256	FALSE	1	238	J14	Rps0ap [Saccharomyces cerevisiae S288c]		gi|6321653	512.26	100	29206	4.65	IIAAIPNPEDVVAISSR	63	79	(N-term)_iTRAQ[0]	118.5	100	1909.09	1909.3	0.215942	113.113	52442.3	86.2687			41651.4	0.461612	0.956052	0.437953	0.988847	6	6	6	949.867	438.47	908.123
257	FALSE	1	286	L14	Rps0ap [Saccharomyces cerevisiae S288c]		gi|6321653	512.26	100	29206	4.65	TQPWSIMPDLYFYR	192	205	(N-term)_iTRAQ[0]	133.66	100	1960.98	1961.25	0.277588	141.556	146879	83.1083			41651.5	0.619078	1.98154	0.437953	0.988847	6	6	6	1989.76	1231.82	3942.79
258	FALSE	1	303	M5	Rps0ap [Saccharomyces cerevisiae S288c]		gi|6321653	512.26	100	29206	4.65	HSIGLIWYLLAR	168	179	(N-term)_iTRAQ[0]	27.46	91.656	1585.93	1586.12	0.186768	117.765	4991.62	42.4163			41651.5	0.443405	1.05191	0.437953	0.988847	6	6	6	558.775	247.764	587.78
415	FALSE	1	79	D4	Rpl8ap [Saccharomyces cerevisiae S288c]		gi|6321754	36.09	98.856	33485.1	10.04	NFGIGQAVQPK	33	43	(N-term)_iTRAQ[0], Lysine(K)_iTRAQ[11]	36.09	98.856	1446.83	1446.82	-0.0129395	-8.9433	10716.7	37.468			41651	0.83618	0.889787	0.83618	0.889787	1	1	1	1083.75	906.207	964.304
158	FALSE	1	18	A18	Rps4bp [Saccharomyces cerevisiae S288c]		gi|6321997	892.497	100	33472.9	10.09	HVKVDGK	69	75	(N-term)_iTRAQ[0], Lysine(K)_iTRAQ[3,7]	34.89	98.492	1214.76	1214.78	0.0184326	15.1739	4781.92	39.4602			41650.8	0.636056	0.801765	0.496909	0.927921	18	18	18	868.214	552.233	696.104
159	FALSE	1	43	B16	Rps4bp [Saccharomyces cerevisiae S288c]		gi|6321997	892.497	100	33472.9	10.09	KVQLGK	128	133	(N-term)_iTRAQ[0], Lysine(K)_iTRAQ[1,6]	33.7	98.017	1104.75	1104.76	0.0108643	9.83415	53441.9	41.3768			41650.9	0.45421	0.775852	0.496909	0.927921	18	18	18	6618.12	3006.02	5134.68
160	FALSE	1	58	C7	Rps4bp [Saccharomyces cerevisiae S288c]		gi|6321997	892.497	100	33472.9	10.09	ITDEEASYK	114	122	(N-term)_iTRAQ[0], Lysine(K)_iTRAQ[9]	60.44	99.996	1343.69	1343.71	0.0194092	14.4446	36520.2	48.7269			41650.9	0.549654	1.07082	0.496909	0.927921	18	18	18	3005.98	1652.25	3218.86
161	FALSE	1	61	C10	Rps4bp [Saccharomyces cerevisiae S288c]		gi|6321997	892.497	100	33472.9	10.09	IDLASGK	162	168	(N-term)_iTRAQ[0], Lysine(K)_iTRAQ[7]	51.77	99.969	991.603	991.617	0.0140991	14.2185	61800.5	54.612			41650.9	0.403127	0.943868	0.496909	0.927921	18	18	18	3981.79	1605.17	3758.29
162	FALSE	1	65	C14	Rps4bp [Saccharomyces cerevisiae S288c]		gi|6321997	892.497	100	33472.9	10.09	LSIAEER	246	252	(N-term)_iTRAQ[0]	42.79	99.755	961.544	961.573	0.0296021	30.786	65568.3	44.2994			41650.9	0.65311	1.31394	0.496909	0.927921	18	18	18	3053.37	1994.18	4011.95
163	FALSE	1	65	C14	Rps4bp [Saccharomyces cerevisiae S288c]		gi|6321997	892.497	100	33472.9	10.09	AILMQR	63	68	(N-term)_iTRAQ[0]	45.68	99.874	875.526	875.546	0.0202637	23.1446	32930.4	53.7202			41650.9	0.454238	0.85383	0.496909	0.927921	18	18	18	1247.18	566.516	1064.88
164	FALSE	1	66	C15	Rps4bp [Saccharomyces cerevisiae S288c]		gi|6321997	892.497	100	33472.9	10.09	KGVPYVVTHDGR	134	145	(N-term)_iTRAQ[0], Lysine(K)_iTRAQ[1]	45.2	99.86	1615.92	1615.97	0.057251	35.4294	20148.5	49.8682			41650.9	0.52447	0.833893	0.496909	0.927921	18	18	18	2260.78	1185.71	1885.25
165	FALSE	1	69	C18	Rps4bp [Saccharomyces cerevisiae S288c]		gi|6321997	892.497	100	33472.9	10.09	YPDPNIK	149	155	(N-term)_iTRAQ[0], Lysine(K)_iTRAQ[7]	45.53	99.87	1134.64	1134.69	0.0510254	44.9705	66486	72.2572			41650.9	0.397417	0.968005	0.496909	0.927921	18	18	18	2957.16	1175.22	2862.54
166	FALSE	1	78	D3	Rps4bp [Saccharomyces cerevisiae S288c]		gi|6321997	892.497	100	33472.9	10.09	DSLDNTFVTR	212	221	(N-term)_iTRAQ[0]	86.02	100	1311.67	1311.7	0.0360107	27.4542	50129.3	75.9136			41651	0.632728	0.928942	0.496909	0.927921	18	18	18	1995.49	1262.6	1853.7
167	FALSE	1	85	D10	Rps4bp [Saccharomyces cerevisiae S288c]		gi|6321997	892.497	100	33472.9	10.09	LVYDVK	101	106	(N-term)_iTRAQ[0], Lysine(K)_iTRAQ[6]	36.14	98.869	1024.63	1024.65	0.0257568	25.1377	34396.8	55.7101			41651	0.568968	0.817435	0.496909	0.927921	18	18	18	2384.24	1356.55	1948.96
168	FALSE	1	92	D17	Rps4bp [Saccharomyces cerevisiae S288c]		gi|6321997	892.497	100	33472.9	10.09	LVYVTGGR	180	187	(N-term)_iTRAQ[0]	53.21	99.978	1008.6	1008.67	0.0742188	73.5862	48456.4	58.5839			41651	0.467158	0.844618	0.496909	0.927921	18	18	18	2463.46	1150.82	2080.68
169	FALSE	1	97	D22	Rps4bp [Saccharomyces cerevisiae S288c]		gi|6321997	892.497	100	33472.9	10.09	GVPYVVTHDGR	135	145	(N-term)_iTRAQ[0]	82.11	100	1343.72	1343.82	0.102661	76.4007	25528.1	74.6086			41651	0.620197	0.926425	0.496909	0.927921	18	18	18	1328.8	824.116	1231.03
170	FALSE	1	125	E24	Rps4bp [Saccharomyces cerevisiae S288c]		gi|6321997	892.497	100	33472.9	10.09	HDGGFDLVHIK	201	211	(N-term)_iTRAQ[0], Lysine(K)_iTRAQ[11]	74.04	100	1525.84	1525.95	0.116089	76.0821	52114.8	66.205			41651.1	0.484751	0.941871	0.496909	0.927921	18	18	18	2987.45	1448.17	2813.79
171	FALSE	1	131	F6	Rps4bp [Saccharomyces cerevisiae S288c]		gi|6321997	892.497	100	33472.9	10.09	LAAPHHWLLDK	12	22	(N-term)_iTRAQ[0], Lysine(K)_iTRAQ[11]	57.12	99.991	1588.92	1588.96	0.0432129	27.1964	42239.6	52.5399			41651.1	0.57451	1.21984	0.496909	0.927921	18	18	18	1852.32	1064.17	2259.53
172	FALSE	1	141	F16	Rps4bp [Saccharomyces cerevisiae S288c]		gi|6321997	892.497	100	33472.9	10.09	ITDFIK	169	174	(N-term)_iTRAQ[0], Lysine(K)_iTRAQ[6]	31.09	96.383	1024.63	1024.72	0.0911865	88.9947	38398.7	54.2702			41651.1	0.512107	0.895013	0.496909	0.927921	18	18	18	2393.18	1225.56	2141.93
173	FALSE	1	224	I24	Rps4bp [Saccharomyces cerevisiae S288c]		gi|6321997	892.497	100	33472.9	10.09	LNNVFVIGEQGKPYISLPK	222	240	(N-term)_iTRAQ[0], Lysine(K)_iTRAQ[12,19]	53.76	99.98	2548.49	2548.8	0.314941	123.58	12869	59.8334			41651.3	0.305721	0.877249	0.496909	0.927921	18	18	18	846.983	258.94	743.015
174	FALSE	1	247	J23	Rps4bp [Saccharomyces cerevisiae S288c]		gi|6321997	892.497	100	33472.9	10.09	LNNVFVIGEQGKPYISLPK	222	240	(N-term)_iTRAQ[0], Lysine(K)_iTRAQ[12,19]	64.07	99.998	2548.49	2548.83	0.347412	136.321	11320.6	60.7045			41651.4	0.535995	0.918308	0.496909	0.927921	18	18	18	797.462	427.435	732.315
175	FALSE	1	288	L16	Rps4bp [Saccharomyces cerevisiae S288c]		gi|6321997	892.497	100	33472.9	10.09	LRESLPLIVFLR	38	49	(N-term)_iTRAQ[0]	54.48	99.983	1600.01	1600.24	0.237183	148.238	66515.1	37.6804			41651.5	0.353597	0.928232	0.496909	0.927921	18	18	18	1946.95	688.438	1807.22
289	FALSE	1	126	F1	Tif2p [Saccharomyces cerevisiae S288c]		gi|6322323	477.45	100	47977.2	5.02	TGTFSIAALQR	73	83	(N-term)_iTRAQ[0]	74.39	100	1308.74	1308.82	0.081543	62.3065	8314.97	52.3586			41651.1	0.8497	0.527112	1.04846	0.865886	7	7	7	818.626	695.586	431.508
290	FALSE	1	156	G7	Tif2p [Saccharomyces cerevisiae S288c]		gi|6322323	477.45	100	47977.2	5.02	KGVAINFVTNEDVGAMR	357	373	(N-term)_iTRAQ[0], Lysine(K)_iTRAQ[1]	36.22	98.89	2109.14	2109.21	0.0698242	33.1056	8383	41.8692			41651.2	1.49066	0.943899	1.04846	0.865886	7	7	7	858.33	1279.48	810.177
291	FALSE	1	186	H13	Tif2p [Saccharomyces cerevisiae S288c]		gi|6322323	477.45	100	47977.2	5.02	GVFGYGFEEPSAIQQR	36	51	(N-term)_iTRAQ[0]	128.24	100	1928.96	1929.15	0.18396	95.3673	99524.7	78.5863			41651.2	1.25233	0.951746	1.04846	0.865886	7	7	7	3106.94	3890.91	2957.02
292	FALSE	1	191	H18	Tif2p [Saccharomyces cerevisiae S288c]		gi|6322323	477.45	100	47977.2	5.02	GVAINFVTNEDVGAMR	358	373	(N-term)_iTRAQ[0]	75.41	100	1836.94	1837.17	0.231323	125.929	8479.81	71.2246			41651.2	0.844758	1.02421	1.04846	0.865886	7	7	7	634.207	535.752	649.558
293	FALSE	1	212	I12	Tif2p [Saccharomyces cerevisiae S288c]		gi|6322323	477.45	100	47977.2	5.02	FDDMELDENLLR	24	35	(N-term)_iTRAQ[0]	102.44	100	1653.79	1653.97	0.175293	105.995	22876.9	82.5198			41651.3	1.28688	0.684399	1.04846	0.865886	7	7	7	805.345	1036.38	551.177
294	FALSE	1	242	J18	Tif2p [Saccharomyces cerevisiae S288c]		gi|6322323	477.45	100	47977.2	5.02	VVYKFDDMELDENLLR	20	35	(N-term)_iTRAQ[0], Lysine(K)_iTRAQ[4]	25.39	86.561	2287.19	2287.49	0.301025	131.614	2188.54	60.9909			41651.4	1.06295	1.59116	1.04846	0.865886	7	7	7	188.06	199.898	299.234
295	FALSE	1	315	M17	Tif2p [Saccharomyces cerevisiae S288c]		gi|6322323	477.45	100	47977.2	5.02	FYSTQIEELPSDIATLLN	378	395	(N-term)_iTRAQ[0]	35.36	98.647	2198.14	2198.45	0.31543	143.499	3594.59	90.4328			41651.5	0.759828	0.690978	1.04846	0.865886	7	7	7	203.658	154.745
336	FALSE	1	272	K24	Rps21bp [Saccharomyces cerevisiae S288c]		gi|6322325	290.93	100	10664.5	5.76	AIPGEYITYALSGYVR	45	60	(N-term)_iTRAQ[0]	110.27	100	1917.02	1917.3	0.272461	142.127	116138	79.8618	nur RPS21B		41651.4	0.188303	0.0362372	0.305347	0.439908	4	4	4	7712.4	1452.27	279.476
247	FALSE	1	69	C18	Rps5p [Saccharomyces cerevisiae S288c]		gi|6322583	548.98	100	27374.9	8.63	QPIFVAHTAGR	66	76	(N-term)_iTRAQ[0]	78.27	100	1340.76	1340.83	0.0762939	56.9037	61756.4	63.212			41650.9	0.367501	0.898572	0.419388	1.01813	6	6	6	4222.49	1551.77	3794.22
248	FALSE	1	69	C18	Rps5p [Saccharomyces cerevisiae S288c]		gi|6322583	548.98	100	27374.9	8.63	QAVDVSPLR	158	166	(N-term)_iTRAQ[0]	46.82	99.903	1128.65	1128.71	0.0638428	56.5656	8541.55	53.3164			41650.9	0.565294	0.834051	0.419388	1.01813	6	6	6	556.294	314.47	463.978
249	FALSE	1	126	F1	Rps5p [Saccharomyces cerevisiae S288c]		gi|6322583	548.98	100	27374.9	8.63	DASLVDYVQVR	55	65	(N-term)_iTRAQ[0]	88.28	100	1408.76	1408.85	0.0909424	64.5551	42614.4	79.3878			41651.1	0.412656	1.23974	0.419388	1.01813	6	6	6	1087.86	448.914	1348.67
250	FALSE	1	208	I8	Rps5p [Saccharomyces cerevisiae S288c]		gi|6322583	548.98	100	27374.9	8.63	RVNQAIALLTIGAR	167	180	(N-term)_iTRAQ[0]	101.96	100	1640.01	1640.14	0.135742	82.7692	90996	37.6727			41651.3	0.391597	1.03596	0.419388	1.01813	6	6	6	2453.49	960.778	2541.72
251	FALSE	1	238	J14	Rps5p [Saccharomyces cerevisiae S288c]		gi|6322583	548.98	100	27374.9	8.63	VNQAIALLTIGAR	168	180	(N-term)_iTRAQ[0]	90.81	100	1483.91	1484.09	0.182495	122.983	69753.4	76.0697			41651.4	0.475558	1.04523	0.419388	1.01813	6	6	6	2583.54	1228.62	2700.39
252	FALSE	1	308	M10	Rps5p [Saccharomyces cerevisiae S288c]		gi|6322583	548.98	100	27374.9	8.63	TIAETLAEELINAAK	189	203	(N-term)_iTRAQ[0], Lysine(K)_iTRAQ[15]	142.84	100	1875.07	1875.25	0.180786	96.4157	101712	81.6111			41651.5	0.340826	1.10712	0.419388	1.01813	6	6	6	3243.47	1105.46	3590.9
362	FALSE	1	161	G12	Rpl14ap [Saccharomyces cerevisiae S288c]		gi|6322847	193.09	100	17797.4	10.94	FQVMVLR	118	124	(N-term)_iTRAQ[0]	37.59	99.19	1036.61	1036.68	0.0704346	67.947	8835.58	44.5984			41651.2	1.16365	0.781294	1.22987	0.808986	3	3	3	447.13	520.302	349.34
363	FALSE	1	265	K17	Rpl14ap [Saccharomyces cerevisiae S288c]		gi|6322847	193.09	100	17797.4	10.94	LAAIVEIIDQK	32	42	(N-term)_iTRAQ[0], Lysine(K)_iTRAQ[11]	48.7	99.937	1500.92	1501.1	0.178223	118.742	6570.78	53.8819			41651.4	1.33221	0.904063	1.22987	0.808986	3	3	3	492.471	656.074	445.224
364	FALSE	1	309	M11	Rpl14ap [Saccharomyces cerevisiae S288c]		gi|6322847	193.09	100	17797.4	10.94	QAINLGQVVLTPLTFALPR	56	74	(N-term)_iTRAQ[0]	106.8	100	2195.3	2195.56	0.251709	114.658	17929.9	72.8982			41651.5	1.2	0.749566	1.22987	0.808986	3	3	3	703.236	843.883	527.122
329	FALSE	1	84	D9	Rps21ap [Saccharomyces cerevisiae S288c]		gi|6322910	310.03	100	10650.5	5.76	LAQNDGLLK	72	80	(N-term)_iTRAQ[0], Lysine(K)_iTRAQ[9]	70.61	100	1259.76	1259.78	0.0257568	20.4459	27542.5	58.3497			41651	0.258694	0.862041	0.312874	1.30747	5	5	5	2608.51	674.807	2248.65
330	FALSE	1	90	D15	Rps21ap [Saccharomyces cerevisiae S288c]		gi|6322910	310.03	100	10650.5	5.76	NVWSYSR	81	87	(N-term)_iTRAQ[0]	33.68	98.008	1055.54	1055.61	0.0671387	63.606	69065.1	42.1466			41651	0.201504	0.839167	0.312874	1.30747	5	5	5	3865.61	778.938	3243.9
331	FALSE	1	162	G13	Rps21ap [Saccharomyces cerevisiae S288c]		gi|6322910	310.03	100	10650.5	5.76	GQLVELYVPR	6	15	(N-term)_iTRAQ[0]	76.37	100	1317.77	1317.87	0.108154	82.074	50173.4	76.0205			41651.2	0.885617	1.42862	0.312874	1.30747	5	5	5	1079.05	955.626	1541.56
332	FALSE	1	225	J1	Rps21ap [Saccharomyces cerevisiae S288c]		gi|6322910	310.03	100	10650.5	5.76	AIPGEYVTYALSGYVR	45	60	(N-term)_iTRAQ[0]	95.96	100	1903.01	1903.22	0.214844	112.897	31114.8	72.659	nur RPS21A		41651.3	0.422752	1.94128	0.312874	1.30747	5	5	5	1337.77	565.543	2596.98
333	FALSE	1	251	K3	Rps21ap [Saccharomyces cerevisiae S288c]		gi|6322910	310.03	100	10650.5	5.76	AIPGEYVTYALSGYVR	45	60	(N-term)_iTRAQ[0]	129.37	100	1903.01	1903.23	0.221069	116.168	155390	81.3466	nur RPS21A		41651.4	0.15362	1.90446	0.312874	1.30747	5	5	5	5077.48	780.001	9669.83
351	FALSE	1	132	F7	Ssa2p [Saccharomyces cerevisiae S288c]		gi|6323004	236.026	100	77202.9	4.95	TTPSFVGFTDTER	35	47	(N-term)_iTRAQ[0]	51.46	99.967	1601.79	1601.89	0.0986328	61.5765	12590	43.2498			41651.1	0.810517	1.0639	0.851068	1.11001	5	5	5	1145.29	928.278	1218.48
404	FALSE	1	133	F8	Rpl15ap [Saccharomyces cerevisiae S288c]		gi|6323057	48.69	99.937	27767.7	11.38	QNTLSLWR	194	201	(N-term)_iTRAQ[0]	48.69	99.937	1161.65	1161.71	0.0631104	54.3282	9643.01	44.4225			41651.1	1.03191	0.69941	1.03191	0.69941	1	1	1	910.348	939.399	636.707
411	FALSE	1	18	A18	Rps30ap [Saccharomyces cerevisiae S288c]		gi|6323318	38.9225	99.404	8843.28	11.68	VEKTEKPK	21	28	(N-term)_iTRAQ[0], Lysine(K)_iTRAQ[3,6,8]	40.45	99.581	1534.97	1534.99	0.0234375	15.2691	105919	53.2713			41650.8	0.302328	0.780303	0.302328	0.780303	1	1	1	12778	3863.15	9970.72
302	FALSE	1	39	B12	Rps25bp [Saccharomyces cerevisiae S288c]		gi|6323365	446.86	100	14739.7	10.32	AAAALAGGK	13	21	(N-term)_iTRAQ[0], Lysine(K)_iTRAQ[9]	70.61	100	1017.63	1017.62	-0.00860596	-8.45686	22916.2	62.2262			41650.9	0.578316	0.829007	0.46654	0.868277	7	7	7	1574.28	910.433	1305.09
303	FALSE	1	41	B14	Rps25bp [Saccharomyces cerevisiae S288c]		gi|6323365	446.86	100	14739.7	10.32	AAAALAGGKK	13	22	(N-term)_iTRAQ[0], Lysine(K)_iTRAQ[9,10]	73.23	100	1289.83	1289.83	0.0065918	5.1106	54907.8	56.911			41650.9	0.515225	0.87569	0.46654	0.868277	7	7	7	4735.72	2439.96	4147.02
304	FALSE	1	57	C6	Rps25bp [Saccharomyces cerevisiae S288c]		gi|6323365	446.86	100	14739.7	10.32	AQHAVILDQEK	36	46	(N-term)_iTRAQ[0], Lysine(K)_iTRAQ[11]	81.46	100	1539.87	1539.88	0.00280762	1.82328	171410	76.6573			41650.9	0.484995	0.992343	0.46654	0.868277	7	7	7	6667.38	3233.65	6616.32
305	FALSE	1	74	C23	Rps25bp [Saccharomyces cerevisiae S288c]		gi|6323365	446.86	100	14739.7	10.32	AQHAVILDQEKYDR	36	49	(N-term)_iTRAQ[0], Lysine(K)_iTRAQ[11]	89.57	100	1974.07	1974.14	0.0703125	35.6181	53411.4	64.8858			41650.9	0.513924	0.771952	0.46654	0.868277	7	7	7	4587.43	2357.59	3541.27
306	FALSE	1	74	C23	Rps25bp [Saccharomyces cerevisiae S288c]		gi|6323365	446.86	100	14739.7	10.32	EGIIKPISK	86	94	(N-term)_iTRAQ[0], Lysine(K)_iTRAQ[5,9]	47.46	99.917	1416.92	1416.97	0.0490723	34.6331	46618.5	63.7339			41650.9	0.460713	0.932708	0.46654	0.868277	7	7	7	2655.81	1223.57	2477.1
307	FALSE	1	165	G16	Rps25bp [Saccharomyces cerevisiae S288c]		gi|6323365	446.86	100	14739.7	10.32	YVSVSVLVDR	59	68	(N-term)_iTRAQ[0]	29.2	94.411	1280.73	1280.86	0.126099	98.4581	3165.65	56.7553			41651.2	0.323792	0.693094	0.46654	0.868277	7	7	7	393.101	127.283	272.456
308	FALSE	1	224	I24	Rps25bp [Saccharomyces cerevisiae S288c]		gi|6323365	446.86	100	14739.7	10.32	YVSVSVLVDRLK	59	70	(N-term)_iTRAQ[0], Lysine(K)_iTRAQ[12]	55.33	99.986	1666.01	1666.23	0.21814	130.935	12073.2	58.4564			41651.3	0.434236	1.03492	0.46654	0.868277	7	7	7	1096.77	476.259	1135.08
387	FALSE	1	154	G5	Rpp0p [Saccharomyces cerevisiae S288c]		gi|6323371	84.07	100	36001.9	4.75	AGAVAPEDIWVR	111	122	(N-term)_iTRAQ[0]	84.07	100	1427.78	1427.86	0.0821533	57.5393	26978.8	85.7114			41651.2	0.945033	0.837871	0.945033	0.837871	1	1	1	984.154	930.058	824.594
137	FALSE	1	118	E17	Rps1ap [Saccharomyces cerevisiae S288c]		gi|6323474	1016.26	100	33815.2	10	EVQGSTLAQLTSK	175	187	(N-term)_iTRAQ[0], Lysine(K)_iTRAQ[13]	131.48	100	1649.93	1650.02	0.0910645	55.1929	21123.7	70.25			41651.1	0.854449	1.21873	0.582228	1.13491	16	16	16	1353.43	1156.44	1649.47
138	FALSE	1	174	H1	Rps1ap [Saccharomyces cerevisiae S288c]		gi|6323474	1016.26	100	33815.2	10	VTGFKDEVLETV	244	255	(N-term)_iTRAQ[0], Lysine(K)_iTRAQ[5]	65.68	99.999	1624.9	1625.01	0.107666	66.2599	12643.7	70.2418			41651.3	0.520654	1.03459	0.582228	1.13491	16	16	16	955.333	497.398	988.38
139	FALSE	1	201	I1	Rps1ap [Saccharomyces cerevisiae S288c]		gi|6323474	1016.26	100	33815.2	10	VTGFKDEVLETV	244	255	(N-term)_iTRAQ[0], Lysine(K)_iTRAQ[5]	65.15	99.999	1624.9	1625.04	0.140259	86.3182	18550.3	67.5343			41651.3	0.428641	1.21628	0.582228	1.13491	16	16	16	1089.01	466.795	1324.55
414	FALSE	1	220	I20	Tub3p [Saccharomyces cerevisiae S288c]		gi|6323511	36.13	98.867	53626.8	5.05	AIYVDLEPNVIDEVR	66	80	(N-term)_iTRAQ[0]	36.13	98.867	1889.01	1889.28	0.26355	139.517	3262.43	65.9373			41651.3	1.16661	0.647647	1.16661	0.647647	1	1	1	293.31	342.18	189.961
413	FALSE	1	304	M6	Rpl6ap [Saccharomyces cerevisiae S288c]		gi|6323567	38.03	99.268	23984	10.1	ASLVPGTVLILLAGR	32	46	(N-term)_iTRAQ[0]	38.03	99.268	1624.03	1624.23	0.197876	121.843	3183	66.5269			41651.5	1.08481	1.08633	1.08481	1.08633	1	1	1	243.926	264.614	264.983
121	FALSE	1	21	A21	Rps1bp [Saccharomyces cerevisiae S288c]		gi|6323577	1029.16	100	33740.1	10.02	HSYAQSSHIR	153	162	(N-term)_iTRAQ[0]	40.62	99.597	1329.68	1329.72	0.0389404	29.2856	9164.38	16.0362			41650.8	0.836417	1.16577	0.570208	1.06181	16	16	16	1759.87	1471.98	2051.61
122	FALSE	1	32	B5	Rps1bp [Saccharomyces cerevisiae S288c]		gi|6323577	1029.16	100	33740.1	10.02	LLKQPK	217	222	(N-term)_iTRAQ[0], Lysine(K)_iTRAQ[3,6]	35.26	98.615	1158.79	1158.77	-0.0216064	-18.6456	47210.9	62.257			41650.8	0.572948	1.01962	0.570208	1.06181	16	16	16	3217.91	1843.7	3281.05
123	FALSE	1	41	B14	Rps1bp [Saccharomyces cerevisiae S288c]		gi|6323577	1029.16	100	33740.1	10.02	APSTFENR	34	41	(N-term)_iTRAQ[0]	59.9	99.995	1065.54	1065.56	0.0166016	15.5803	78185	52.204			41650.9	0.543692	1.23402	0.570208	1.06181	16	16	16	4996.49	2716.55	6165.77
124	FALSE	1	57	C6	Rps1bp [Saccharomyces cerevisiae S288c]		gi|6323577	1029.16	100	33740.1	10.02	LRVDEVQGK	86	94	(N-term)_iTRAQ[0], Lysine(K)_iTRAQ[9]	47.18	99.911	1331.79	1331.82	0.0307617	23.098	40400.2	36.167			41650.9	0.661042	1.00101	0.570208	1.06181	16	16	16	3196.67	2113.13	3199.91
125	FALSE	1	116	E15	Rps1bp [Saccharomyces cerevisiae S288c]		gi|6323577	1029.16	100	33740.1	10.02	VVDPFTR	20	26	(N-term)_iTRAQ[0]	26.16	88.745	977.554	977.618	0.0640869	65.5584	177809	69.549			41651.1	0.59232	1.19619	0.570208	1.06181	16	16	16	3984.6	2360.16	4766.35
126	FALSE	1	120	E19	Rps1bp [Saccharomyces cerevisiae S288c]		gi|6323577	1029.16	100	33740.1	10.02	EVQNSTLAQLTSK	175	187	(N-term)_iTRAQ[0], Lysine(K)_iTRAQ[13]	105.54	100	1706.95	1707.04	0.0872803	51.1322	14921.4	62.6404			41651.1	0.693233	0.913111	0.570208	1.06181	16	16	16	1470.65	1019.5	1342.87
127	FALSE	1	131	F6	Rps1bp [Saccharomyces cerevisiae S288c]		gi|6323577	1029.16	100	33740.1	10.02	LIPEVINK	188	195	(N-term)_iTRAQ[0], Lysine(K)_iTRAQ[8]	51.77	99.969	1213.78	1213.82	0.0457764	37.714	48046.3	75.3711			41651.1	0.516486	1.21976	0.570208	1.06181	16	16	16	1921.3	992.322	2343.51
128	FALSE	1	136	F11	Rps1bp [Saccharomyces cerevisiae S288c]		gi|6323577	1029.16	100	33740.1	10.02	KEWFDIK	27	33	(N-term)_iTRAQ[0], Lysine(K)_iTRAQ[1,7]	37.27	99.128	1397.82	1397.89	0.0782471	55.9781	307153	51.3318			41651.1	0.50748	1.20567	0.570208	1.06181	16	16	16	23684.7	12019.5	28556
129	FALSE	1	163	G14	Rps1bp [Saccharomyces cerevisiae S288c]		gi|6323577	1029.16	100	33740.1	10.02	EWFDIK	28	33	(N-term)_iTRAQ[0], Lysine(K)_iTRAQ[6]	46.01	99.883	1125.62	1125.72	0.105957	94.1322	48782.2	66.1676			41651.2	0.745745	1.27808	0.570208	1.06181	16	16	16	2450.8	1827.67	3132.33
130	FALSE	1	165	G16	Rps1bp [Saccharomyces cerevisiae S288c]		gi|6323577	1029.16	100	33740.1	10.02	VISEILTR	167	174	(N-term)_iTRAQ[0]	43.19	99.777	1074.66	1074.77	0.104614	97.346	7328.45	60.3662			41651.2	0.512525	0.673114	0.570208	1.06181	16	16	16	502.862	257.73	338.484
131	FALSE	1	178	H5	Rps1bp [Saccharomyces cerevisiae S288c]		gi|6323577	1029.16	100	33740.1	10.02	VSGFKDEVLETV	244	255	(N-term)_iTRAQ[0], Lysine(K)_iTRAQ[5]	61.33	99.997	1610.89	1610.97	0.0830078	51.5292	13199.1	61.076			41651.3	0.384394	0.859852	0.570208	1.06181	16	16	16	1269.35	487.932	1091.46
132	FALSE	1	181	H8	Rps1bp [Saccharomyces cerevisiae S288c]		gi|6323577	1029.16	100	33740.1	10.02	FDVGALMALHGEGSGEEK	223	240	(N-term)_iTRAQ[0], Lysine(K)_iTRAQ[18]	134.38	100	2135.07	2135.19	0.124512	58.3174	87249.6	74.3596			41651.3	0.490002	0.991189	0.570208	1.06181	16	16	16	3040.35	1489.78	3013.56
133	FALSE	1	182	H9	Rps1bp [Saccharomyces cerevisiae S288c]		gi|6323577	1029.16	100	33740.1	10.02	NLLTNFHGMDFTTDK	95	109	(N-term)_iTRAQ[0], Lysine(K)_iTRAQ[15]	91.04	100	2042.03	2042.14	0.109131	53.4424	36712.7	67.1907			41651.3	0.843891	1.44622	0.570208	1.06181	16	16	16	1821.09	1536.8	2633.7
134	FALSE	1	192	H19	Rps1bp [Saccharomyces cerevisiae S288c]		gi|6323577	1029.16	100	33740.1	10.02	DIFPLQNIHVR	203	213	(N-term)_iTRAQ[0]	94.97	100	1495.85	1496.04	0.191162	127.795	766368	77.0456			41651.2	0.427592	0.992719	0.570208	1.06181	16	16	16	20580	8799.83	20430.1
135	FALSE	1	205	I5	Rps1bp [Saccharomyces cerevisiae S288c]		gi|6323577	1029.16	100	33740.1	10.02	NLLTNFHGMDFTTDKLR	95	111	(N-term)_iTRAQ[0], Lysine(K)_iTRAQ[15]	93.71	100	2311.21	2311.42	0.211182	91.3727	76782.9	67.7853			41651.3	0.381521	0.798797	0.570208	1.06181	16	16	16	5527	2108.66	4414.95
136	FALSE	1	212	I12	Rps1bp [Saccharomyces cerevisiae S288c]		gi|6323577	1029.16	100	33740.1	10.02	IFAIAFTR	137	144	(N-term)_iTRAQ[0]	60.83	99.996	1082.65	1082.77	0.119385	110.271	101052	72.6263			41651.3	0.679801	1.31631	0.570208	1.06181	16	16	16	3119.97	2120.96	4106.86
229	FALSE	1	67	C16	Rps17ap [Saccharomyces cerevisiae S288c]		gi|6323617	607.886	100	17986.2	10.51	GISFK	68	72	(N-term)_iTRAQ[0], Lysine(K)_iTRAQ[5]	26.5	89.592	839.524	839.535	0.0117188	13.9588	37010.8	26.7188			41650.9	0.286715	0.818524	0.292843	0.868882	8	8	8	2201.2	631.118	1801.73
230	FALSE	1	116	E15	Rps17ap [Saccharomyces cerevisiae S288c]		gi|6323617	607.886	100	17986.2	10.51	IAGYTTHLMK	50	59	(N-term)_iTRAQ[0], Lysine(K)_iTRAQ[10]	76.08	100	1422.8	1422.88	0.0762939	53.6223	54628.3	65.3383			41651.1	0.286972	0.992262	0.292843	0.868882	8	8	8	3355.12	962.826	3329.15
231	FALSE	1	121	E20	Rps17ap [Saccharomyces cerevisiae S288c]		gi|6323617	607.886	100	17986.2	10.51	LTLDFQTNKR	24	33	(N-term)_iTRAQ[0], Lysine(K)_iTRAQ[9]	57.09	99.991	1523.88	1524	0.12085	79.3039	98954	49.9956			41651.1	0.191724	0.571786	0.292843	0.868882	8	8	8	12039.1	2308.19	6883.81
232	FALSE	1	136	F11	Rps17ap [Saccharomyces cerevisiae S288c]		gi|6323617	607.886	100	17986.2	10.51	LTLDFQTNK	24	32	(N-term)_iTRAQ[0], Lysine(K)_iTRAQ[9]	65.76	99.999	1367.78	1367.85	0.074707	54.6193	16420.2	60.8487			41651.1	0.269254	0.833257	0.292843	0.868882	8	8	8	1787.93	481.408	1489.81
233	FALSE	1	150	G1	Rps17ap [Saccharomyces cerevisiae S288c]		gi|6323617	607.886	100	17986.2	10.51	KDQYVPEVSALDLSR	81	95	(N-term)_iTRAQ[0], Lysine(K)_iTRAQ[1]	105.17	100	2008.1	2008.21	0.115479	57.5065	222686	72.6654			41651.1	0.209668	0.778226	0.292843	0.868882	8	8	8	14074.6	2951	10953.2
234	FALSE	1	169	G20	Rps17ap [Saccharomyces cerevisiae S288c]		gi|6323617	607.886	100	17986.2	10.51	DQYVPEVSALDLSR	82	95	(N-term)_iTRAQ[0]	122.59	100	1735.9	1736.1	0.206299	118.843	172630	83.2806			41651.2	0.427171	1.29397	0.292843	0.868882	8	8	8	3746.16	1600.25	4847.42
235	FALSE	1	173	G24	Rps17ap [Saccharomyces cerevisiae S288c]		gi|6323617	607.886	100	17986.2	10.51	LPLSVINVSAQR	117	128	(N-term)_iTRAQ[0]	94.56	100	1440.87	1441.04	0.175659	121.912	185152	67.527			41651.2	0.239852	0.973946	0.292843	0.868882	8	8	8	11342.6	2720.53	11047.1
236	FALSE	1	183	H10	Rps17ap [Saccharomyces cerevisiae S288c]		gi|6323617	607.886	100	17986.2	10.51	LCDEIATIQSK	34	44	(N-term)_iTRAQ[0], Lysine(K)_iTRAQ[11], MMTS (C)[2]	61.1	99.996	1554.81	1554.91	0.0998535	64.2223	10618.4	41.6936			41651.2	0.592746	0.855957	0.292843	0.868882	8	8	8	1030.51	610.833	882.076
398	FALSE	1	111	E10	Rpl36ap [Saccharomyces cerevisiae S288c]		gi|6323848	65.98	99.999	13278.8	11.6	EIAGLSPYER	46	55	(N-term)_iTRAQ[0]	65.98	99.999	1278.68	1278.72	0.0429688	33.604	27027.7	75.8162			41651	1.05753	0.652745	1.05753	0.652745	1	1	1	1388.63	1468.51	906.421
431	FALSE	1	20	A20	Bul1p [Saccharomyces cerevisiae S288c]		gi|6323931	25.89	88.023	121043	8.82	IFQRLEK	519	525	(N-term)_iTRAQ[0], Lysine(K)_iTRAQ[7]	25.89	88.023	1221.76	1221.87	0.111572	91.3212	46416	24.2196			41650.8	0.456056	1.25983	0.456056	1.25983	1	1	1	6172.29	2814.91	7776.04
388	FALSE	1	35	B8	Rpl18bp [Saccharomyces cerevisiae S288c]		gi|6324028	81.14	100	23478.5	11.7	HFGMGPHK	152	159	(N-term)_iTRAQ[0], Lysine(K)_iTRAQ[8]	51.76	99.969	1198.64	1198.63	-0.00805664	-6.72148	19210.9	51.382			41650.9	1.24612	0.764646	0.954753	0.60092	2	2	2	1265.1	1576.47	967.357
389	FALSE	1	161	G12	Rpl18bp [Saccharomyces cerevisiae S288c]		gi|6324028	81.14	100	23478.5	11.7	IFEFPK	93	98	(N-term)_iTRAQ[0], Lysine(K)_iTRAQ[6]	29.38	94.638	1068.63	1068.68	0.0499268	46.7202	2952.79	75.433			41651.2	0.731517	0.472251	0.954753	0.60092	2	2	2	273.167	199.826
74	FALSE	1	36	B9	Rio2p [Saccharomyces cerevisiae S288c]		gi|6324122	1385.49	100	53935	5.13	DYLKK	140	144	(N-term)_iTRAQ[0], Lysine(K)_iTRAQ[4,5]	26.95	90.617	1098.69	1098.67	-0.020752	-18.8879	15733.9	37.6556			41650.9	0.657786	0.641248	0.744337	0.900636	25	25	25	1834.25	1206.55	1176.21
75	FALSE	1	42	B15	Rio2p [Saccharomyces cerevisiae S288c]		gi|6324122	1385.49	100	53935	5.13	ESDIYK	106	111	(N-term)_iTRAQ[0], Lysine(K)_iTRAQ[6]	27.1	90.935	1042.57	1042.59	0.0217285	20.8414	8715.88	49.3049			41650.9	0.936375	0.810612	0.744337	0.900636	25	25	25	726.813	680.569	589.163
76	FALSE	1	44	B17	Rio2p [Saccharomyces cerevisiae S288c]		gi|6324122	1385.49	100	53935	5.13	LDTSHMR	3	9	(N-term)_iTRAQ[0]	35.02	98.537	1003.51	1003.55	0.041748	41.602	10752.4	48.5414			41650.9	0.708902	0.841594	0.744337	0.900636	25	25	25	682.992	484.174	574.802
77	FALSE	1	56	C5	Rio2p [Saccharomyces cerevisiae S288c]		gi|6324122	1385.49	100	53935	5.13	MKLDTSHMR	1	9	(N-term)_iTRAQ[0], Lysine(K)_iTRAQ[2]	35.86	98.794	1406.75	1406.83	0.0802002	57.011	82223.6	29.4854			41650.9	0.535966	0.809331	0.744337	0.900636	25	25	25	7530.38	4036.03	6094.57
78	FALSE	1	63	C12	Rio2p [Saccharomyces cerevisiae S288c]		gi|6324122	1385.49	100	53935	5.13	AISDLAK	52	58	(N-term)_iTRAQ[0], Lysine(K)_iTRAQ[7]	29.38	94.638	1005.62	1005.63	0.00897217	8.92204	24960.3	26.7553			41650.9	0.652366	0.838156	0.744337	0.900636	25	25	25	2596.07	1693.59	2175.91
79	FALSE	1	79	D4	Rio2p [Saccharomyces cerevisiae S288c]		gi|6324122	1385.49	100	53935	5.13	VLQAVEQGSR	18	27	(N-term)_iTRAQ[0]	78.54	100	1230.69	1230.73	0.0374756	30.4508	324965	68.4458			41651	0.8386	0.894085	0.744337	0.900636	25	25	25	12108.4	10154.1	10825.9
80	FALSE	1	80	D5	Rio2p [Saccharomyces cerevisiae S288c]		gi|6324122	1385.49	100	53935	5.13	YAYPDFKR	306	313	(N-term)_iTRAQ[0], Lysine(K)_iTRAQ[7]	45.42	99.867	1347.73	1347.77	0.0422363	31.3388	183490	55.0147			41651	0.657301	0.794281	0.744337	0.900636	25	25	25	13682.9	8993.79	10868.1
81	FALSE	1	92	D17	Rio2p [Saccharomyces cerevisiae S288c]		gi|6324122	1385.49	100	53935	5.13	VPEPFDNSR	176	184	(N-term)_iTRAQ[0]	44.93	99.851	1204.61	1204.69	0.0865479	71.8473	74500.9	75.1811			41651	0.808765	0.95666	0.744337	0.900636	25	25	25	3006.15	2431.27	2875.86
82	FALSE	1	102	E1	Rio2p [Saccharomyces cerevisiae S288c]		gi|6324122	1385.49	100	53935	5.13	VLQAVEQGSR	18	27	(N-term)_iTRAQ[0]	37.4	99.154	1230.69	1230.74	0.0457764	37.1956	3191.75	50.1555			41651	0.724684	0.608897	0.744337	0.900636	25	25	25	460.236	333.526	280.236
83	FALSE	1	107	E6	Rio2p [Saccharomyces cerevisiae S288c]		gi|6324122	1385.49	100	53935	5.13	LSLISK	59	64	(N-term)_iTRAQ[0], Lysine(K)_iTRAQ[6]	28.26	93.06	948.634	948.569	-0.0648804	-68.3935	10454.8	36.4563			41651	0.513808	0.601403	0.744337	0.900636	25	25	25	837.743	430.439	503.821
84	FALSE	1	116	E15	Rio2p [Saccharomyces cerevisiae S288c]		gi|6324122	1385.49	100	53935	5.13	YAYPDFK	306	312	(N-term)_iTRAQ[0], Lysine(K)_iTRAQ[7]	39.58	99.488	1191.63	1191.7	0.067627	56.7517	190420	72.4015			41651.1	0.821564	0.945736	0.744337	0.900636	25	25	25	7790.72	6400.57	7367.96
85	FALSE	1	123	E22	Rio2p [Saccharomyces cerevisiae S288c]		gi|6324122	1385.49	100	53935	5.13	YLTTDDFR	10	17	(N-term)_iTRAQ[0]	56.77	99.99	1174.59	1174.69	0.106079	90.3119	182899	64.5808			41651.1	0.856914	1.06617	0.744337	0.900636	25	25	25	7501.76	6428.36	7998.16
86	FALSE	1	129	F4	Rio2p [Saccharomyces cerevisiae S288c]		gi|6324122	1385.49	100	53935	5.13	YEPKPDSSMLDTEGFGDGYK	286	305	(N-term)_iTRAQ[0], Lysine(K)_iTRAQ[4,20]	78.36	100	2668.28	2668.4	0.114258	42.8207	37339.3	57.0862			41651.1	1.01328	0.982692	0.744337	0.900636	25	25	25	2231.36	2260.99	2192.74
87	FALSE	1	138	F13	Rio2p [Saccharomyces cerevisiae S288c]		gi|6324122	1385.49	100	53935	5.13	GFKVPEPFDNSR	173	184	(N-term)_iTRAQ[0], Lysine(K)_iTRAQ[3]	66.59	99.999	1680.9	1681.02	0.120117	71.4602	125991	73.8683			41651.1	0.669284	0.722823	0.744337	0.900636	25	25	25	6760.76	4524.87	4886.84
88	FALSE	1	146	F21	Rio2p [Saccharomyces cerevisiae S288c]		gi|6324122	1385.49	100	53935	5.13	GLETAVESMR	339	348	(N-term)_iTRAQ[0]	73.78	100	1236.64	1236.76	0.124512	100.686	42462.1	71.3691			41651.1	0.901299	1.14157	0.744337	0.900636	25	25	25	1494.67	1347.14	1706.27
89	FALSE	1	158	G9	Rio2p [Saccharomyces cerevisiae S288c]		gi|6324122	1385.49	100	53935	5.13	SHEVVPTPLIHQISGMR	28	44	(N-term)_iTRAQ[0]	100.66	100	2045.11	2045.22	0.108643	53.1231	240822	62.6925			41651.2	0.769961	0.92593	0.744337	0.900636	25	25	25	10281.6	7916.4	9520.01
90	FALSE	1	169	G20	Rio2p [Saccharomyces cerevisiae S288c]		gi|6324122	1385.49	100	53935	5.13	RTDNLDELVQASGFSK	317	332	(N-term)_iTRAQ[0], Lysine(K)_iTRAQ[16]	91.42	100	2068.09	2068.33	0.236572	114.392	103704	66.7722			41651.2	0.854646	0.990743	0.744337	0.900636	25	25	25	4707.24	4023.02	4663.66
91	FALSE	1	181	H8	Rio2p [Saccharomyces cerevisiae S288c]		gi|6324122	1385.49	100	53935	5.13	TDNLDELVQASGFSK	318	332	(N-term)_iTRAQ[0], Lysine(K)_iTRAQ[15]	95.9	100	1911.99	1912.08	0.0909424	47.5642	16260.4	67.1062			41651.3	0.827623	0.924282	0.744337	0.900636	25	25	25	1035.64	857.119	957.222
92	FALSE	1	212	I12	Rio2p [Saccharomyces cerevisiae S288c]		gi|6324122	1385.49	100	53935	5.13	LTYNGIDYLALK	75	86	(N-term)_iTRAQ[0], Lysine(K)_iTRAQ[12]	59.59	99.995	1671.96	1672.08	0.122559	73.3025	3315.41	76.5974			41651.3	0.539543	1.6636	0.744337	0.900636	25	25	25	227.445		378.377
93	FALSE	1	224	I24	Rio2p [Saccharomyces cerevisiae S288c]		gi|6324122	1385.49	100	53935	5.13	EYQFMSMLYSK	162	172	(N-term)_iTRAQ[0], Lysine(K)_iTRAQ[11]	95.19	100	1714.84	1715.05	0.205322	119.732	29774.1	73.1477			41651.3	0.798692	1.13752	0.744337	0.900636	25	25	25	1624.87	1297.77	1848.31
94	FALSE	1	235	J11	Rio2p [Saccharomyces cerevisiae S288c]		gi|6324122	1385.49	100	53935	5.13	HIVVMELIEGYPMRR	185	199	(N-term)_iTRAQ[0]	39.47	99.475	1987.07	1987.23	0.157959	79.4933	12292.3	36.4365			41651.4	0.563246	0.561017	0.744337	0.900636	25	25	25	821.072	462.465	460.635
95	FALSE	1	244	J20	Rio2p [Saccharomyces cerevisiae S288c]		gi|6324122	1385.49	100	53935	5.13	IIEALSSGVENLK	403	415	(N-term)_iTRAQ[0], Lysine(K)_iTRAQ[13]	136.59	100	1660.97	1661.18	0.207153	124.718	25464.8	77.9879			41651.4	1.13491	1.21141	0.744337	0.900636	25	25	25	1034.19	1173.72	1252.83
96	FALSE	1	248	J24	Rio2p [Saccharomyces cerevisiae S288c]		gi|6324122	1385.49	100	53935	5.13	EYQFMSMLYSK	162	172	(N-term)_iTRAQ[0], Lysine(K)_iTRAQ[11]	95.27	100	1714.84	1715.08	0.240601	140.305	21401.4	64.9936			41651.4	0.516376	0.878549	0.744337	0.900636	25	25	25	1523.5	786.7	1338.47
97	FALSE	1	255	K7	Rio2p [Saccharomyces cerevisiae S288c]		gi|6324122	1385.49	100	53935	5.13	HIVVMELIEGYPMR	185	198	(N-term)_iTRAQ[0]	100.05	100	1830.97	1831.17	0.196655	107.405	463136	73.2875			41651.4	0.911877	1.18493	0.744337	0.900636	25	25	25	16931	15439	20062
98	FALSE	1	257	K9	Rio2p [Saccharomyces cerevisiae S288c]		gi|6324122	1385.49	100	53935	5.13	HIVVMELIEGYPMR	185	198	(N-term)_iTRAQ[0], Oxidation (M)[5]	34.23	98.245	1846.97	1847.12	0.148804	80.5665	18567.3	23.2813			41651.4	0.808269	1.06633	0.744337	0.900636	25	25	25	691.461	558.886	737.327
382	FALSE	1	274	L2	Rps19ap [Saccharomyces cerevisiae S288c]		gi|6324451	94.65	100	17636.6	9.61	DVAAQDFINAYASFLQR	8	24	(N-term)_iTRAQ[0]	94.65	100	2073.05	2073.32	0.263916	127.308	10872.2	81.3507			41651.4	0.796984	1.48208	0.883205	1.26336	2	2	2	399.581	318.46	592.211
383	FALSE	1	299	M1	Rps19ap [Saccharomyces cerevisiae S288c]		gi|6324451	94.65	100	17636.6	9.61	DVAAQDFINAYASFLQR	8	24	(N-term)_iTRAQ[0]	40.26	99.562	2073.05	2073.33	0.272949	131.665	5937.5	67.8894			41651.5	0.978754	1.07693	0.883205	1.26336	2	2	2	344.705	337.381	371.221
323	FALSE	1	33	B6	Rps15p [Saccharomyces cerevisiae S288c]		gi|6324533	369.48	100	17864.9	10.7	GVDLEK	19	24	(N-term)_iTRAQ[0], Lysine(K)_iTRAQ[6]	28.92	94.038	948.561	948.537	-0.0239258	-25.2232	11076.8	41.5189			41650.9	0.515589	1.09628	0.475558	0.951754	6	6	6	838.015	432.071	918.695
324	FALSE	1	59	C8	Rps15p [Saccharomyces cerevisiae S288c]		gi|6324533	369.48	100	17864.9	10.7	LAAPENEKPAPVR	65	77	(N-term)_iTRAQ[0], Lysine(K)_iTRAQ[8]	74.93	100	1679.97	1680.01	0.0441895	26.3037	469936	62.0492			41650.9	0.429249	1.02438	0.475558	0.951754	6	6	6	30083.4	12913.3	30816.8
325	FALSE	1	96	D21	Rps15p [Saccharomyces cerevisiae S288c]		gi|6324533	369.48	100	17864.9	10.7	GMTSKPAGFMK	48	58	(N-term)_iTRAQ[0], Lysine(K)_iTRAQ[5,11]	60.7	99.996	1586.88	1586.96	0.0856934	54.0013	83665.3	56.1705			41651	0.41166	0.798696	0.475558	0.951754	6	6	6	7075.95	2912.89	5651.53
326	FALSE	1	179	H6	Rps15p [Saccharomyces cerevisiae S288c]		gi|6324533	369.48	100	17864.9	10.7	LLEMSTEDFVK	25	35	(N-term)_iTRAQ[0], Lysine(K)_iTRAQ[11]	87.38	100	1599.85	1599.95	0.0908203	56.7678	36289.3	63.7706			41651.3	0.429839	0.806536	0.475558	0.951754	6	6	6	2854.32	1226.9	2302.11
327	FALSE	1	273	L1	Rps15p [Saccharomyces cerevisiae S288c]		gi|6324533	369.48	100	17864.9	10.7	NMIIVPEMIGSVVGIYNGK	82	100	(N-term)_iTRAQ[0], Lysine(K)_iTRAQ[19]	30.29	95.651	2322.28	2322.56	0.282959	121.845	39969	50.0787			41651.4	0.398677	0.662179	0.475558	0.951754	6	6	6	1163.24	463.756	770.271
328	FALSE	1	304	M6	Rps15p [Saccharomyces cerevisiae S288c]		gi|6324533	369.48	100	17864.9	10.7	NMIIVPEMIGSVVGIYNGK	82	100	(N-term)_iTRAQ[0], Lysine(K)_iTRAQ[19]	117.55	100	2322.28	2322.52	0.243652	104.919	33363.4	80.2869			41651.5	0.740875	1.55163	0.475558	0.951754	6	6	6	611.765	453.241	949.233
401	FALSE	1	278	L6	unknown [Saccharomyces cerevisiae]		gi|683778	54.11	99.982	125602	7.19	SYILETIDQYLK	450	461	(N-term)_iTRAQ[0], Lysine(K)_iTRAQ[12]	54.11	99.982	1773.99	1774.15	0.162476	91.5877	5817.3	55.8302			41651.5	1.48056	1.62032	1.48056	1.62032	1	1	1	371.632	550.224	602.161
334	FALSE	1	104	E3	Rps7bp [Saccharomyces cerevisiae]		gi|71064104	309.08	100	24746.2	9.92	ADLRPLQIK	36	44	(N-term)_iTRAQ[0], Lysine(K)_iTRAQ[9]	45.09	99.856	1341.85	1341.9	0.0505371	37.6624	38474.1	61.8075			41651	0.292507	0.717142	0.50759	1.04652	6	6	6	2927.33	856.265	2099.31
335	FALSE	1	263	K15	Rps7bp [Saccharomyces cerevisiae]		gi|71064104	309.08	100	24746.2	9.92	ALVLFVPVPALSAYHK	58	73	(N-term)_iTRAQ[0], Lysine(K)_iTRAQ[16]	30.23	95.591	2013.21	2013.45	0.240234	119.329	3392.04	71.1411			41651.4	1.16234	0.960493	0.50759	1.04652	6	6	6	227.3	264.2	218.32
368	FALSE	1	59	C8	unknown [Saccharomyces cerevisiae]		gi|736308	168.1	100	24315.7	10.32	EYQVIGR	14	20	(N-term)_iTRAQ[0]	41.5	99.671	1008.56	1008.59	0.0267334	26.5065	73807	66.8931			41650.9	0.916412	1.14723	0.901005	1.0951	5	5	5	2545.5	2332.73	2920.28
369	FALSE	1	126	F1	unknown [Saccharomyces cerevisiae]		gi|736308	168.1	100	24315.7	10.32	NFGVWVR	82	88	(N-term)_iTRAQ[0]	43.17	99.776	1021.57	1021.64	0.0708008	69.3058	25566.6	54.4605			41651.1	0.683684	1.1109	0.901005	1.0951	5	5	5	1334.15	912.136	1482.1
370	FALSE	1	220	I20	unknown [Saccharomyces cerevisiae]		gi|736308	168.1	100	24315.7	10.32	YWYFLQK	49	55	(N-term)_iTRAQ[0], Lysine(K)_iTRAQ[7]	33.72	98.026	1335.73	1335.93	0.192017	143.754	2764.62	38.0377			41651.3	0.918598	1.28163	0.901005	1.0951	5	5	5	358.203	329.045	459.084
371	FALSE	1	224	I24	unknown [Saccharomyces cerevisiae]		gi|736308	168.1	100	24315.7	10.32	VAAVETLYQDMAAR	108	121	(N-term)_iTRAQ[0]	49.71	99.95	1681.87	1682.09	0.217773	129.483	5621.62	68.95			41651.3	1.06773	0.89245	0.901005	1.0951	5	5	5	270.93	289.279	241.791
372	FALSE	1	248	J24	unknown [Saccharomyces cerevisiae]		gi|736308	168.1	100	24315.7	10.32	VAAVETLYQDMAAR	108	121	(N-term)_iTRAQ[0]	31.83	96.95	1681.87	1682.11	0.241699	143.709	7036.18	55.226			41651.4	0.966283	1.08043	0.901005	1.0951	5	5	5	401.579	388.039	433.879
349	FALSE	1	301	M3	ribosomal protein S12 [Saccharomyces cerevisiae]		gi|899490	261.92	100	16857.1	4.56	NWGAETDELSMIMEHFSQQ	126	144	(N-term)_iTRAQ[0]	147.95	100	2397.06	2397.35	0.293457	122.424	26931.1	73.8768			41651.5	0.56682	1.64254	0.539129	1.26137	2	2	2	1119.09	634.321	1838.14
350	FALSE	1	323	N1	ribosomal protein S12 [Saccharomyces cerevisiae]		gi|899490	261.92	100	16857.1	4.56	GEALLVVLVSSVTEANIIK	55	73	(N-term)_iTRAQ[0], Lysine(K)_iTRAQ[19]	113.97	100	2243.35	2243.64	0.293701	130.921	12035.8	83.5229			41651.6	0.51279	0.968655	0.539129	1.26137	2	2	2	414.532	212.568	401.539
400	FALSE	1	116	E15	Rpl34ap [Saccharomyces cerevisiae S288c]		gi|9755331	62.97	99.998	16696.6	10.84	AFLIEEQK	92	99	(N-term)_iTRAQ[0], Lysine(K)_iTRAQ[8]	62.97	99.998	1265.74	1265.79	0.0571289	45.135	14467	60.8087			41651.1	1.05462	0.595745	1.05462	0.595745	1	1	1	1402.8	1479.41	835.708
348	FALSE	1	307	M9	Chain A, Crystal Structure Of An Hsp90-Sba1 Closed Chaperone Complex		gi|99031945	269.9	100	89166.6	5.06	LLYETALLTSGFSLDEPTSFASR	645	667	(N-term)_iTRAQ[0]	29.32	94.563	2662.37	2662.67	0.298584	112.15	5291.8	82.9979			41651.5	1.05003	1.69291	1.0761	0.966066	5	5	5	191.191	200.756	323.669
435	FALSE	1	1	A1															882.553			10809.9				41650.8	0	0
436	FALSE	1	1	A1															996.581			6069.23				41650.8	0	0
437	FALSE	1	1	A1															1165.72			3761.23				41650.8	0	0
438	FALSE	1	1	A1															850.529			2600.48				41650.8	0	0
439	FALSE	1	1	A1															868.529			5813.08				41650.8	0	0
440	FALSE	1	1	A1															1279.75			3239.82				41650.8	0	0
441	FALSE	1	1	A1															809.231			2199.43				41650.8	0	0
442	FALSE	1	1	A1															1051.69			1845.05				41650.8	0	0
443	FALSE	1	1	A1															836.222			1819.33				41650.8	0	0
444	FALSE	1	1	A1															861.2			2836.76				41650.8	0	0
445	FALSE	1	1	A1															935.25			192.733				41650.8	0	0
446	FALSE	1	1	A1															800.223							41650.8	0	0
447	FALSE	1	2	A2															825.078			12972.5				41650.8	0	0
448	FALSE	1	2	A2															877.032			3842.3				41650.8	0	0
449	FALSE	1	2	A2															947.371			977.775				41650.8	1.1047	0.896527
450	FALSE	1	2	A2															1090.51			2498.99				41650.8	1.82625	1.17179						364.78	666.182	427.447
451	FALSE	1	2	A2															841.074			2896.58				41650.8	0	0
452	FALSE	1	3	A3															927.521			887.488				41650.8	0.733929	0.84853						219.771		186.482
453	FALSE	1	3	A3															1275.66			3952.43				41650.8	1.06759	1.00824						431.617	460.789	435.173
454	FALSE	1	4	A4															805.239			839.103				41650.8	0	1.17139								84.4897
455	FALSE	1	4	A4															832.543			1659.47				41650.8	0.706629	0.986484						304.639	215.267	300.522
456	FALSE	1	4	A4															1432.93			2486.19				41650.8	1.25823	1.32985						474.507	597.037	631.022
457	FALSE	1	4	A4															1091.51			4806.47				41650.8	1.42182	0.983346						699.224	994.171	687.579
458	FALSE	1	5	A5															1093.61			8400.41				41650.8	1.35518	1.35055						670.296	908.372	905.268
459	FALSE	1	5	A5															1105.56			987.543				41650.8	0.844456	0.705489						206.749	174.591	145.859
460	FALSE	1	6	A6															1589.93			17780.8				41650.8	0.698048	1.24639						841.915	587.697	1049.35
461	FALSE	1	6	A6															1038.53			3847.21				41650.8	1.58471	1.32038						265.028	419.993	349.939
462	FALSE	1	6	A6															895.26			213.959				41650.8	0	0
463	FALSE	1	6	A6															1094.59			10307.7				41650.8	1.46117	1.38751						688.211	1005.6	954.9
464	FALSE	1	6	A6															836.224			1025.94				41650.8	1.06321	0.650821						135.125	143.667
465	FALSE	1	7	A7															1591.93			23895.8				41650.8	0.987176	1.95986						886.88	875.506	1738.16
466	FALSE	1	7	A7															1237.71			5391.74				41650.8	1.00828	1.19538						438.827	442.459	524.566
467	FALSE	1	7	A7															1284.56			4546.8				41650.8	1.58682	1.439						753.94	1196.37	1084.92
468	FALSE	1	7	A7															1030.52			3155.42				41650.8	1.14341	0.919388						523.091	598.106	480.924
469	FALSE	1	7	A7															1344.54			4652.43				41650.8	1.41633	1.38421						852.214	1207.01	1179.65
470	FALSE	1	7	A7															1090.52			4364.7				41650.8	1.16901	1.09896						567.293	663.17	623.433
471	FALSE	1	7	A7															1373.51			3200.43				41650.8	1.26391	1.14319						400.966	506.785	458.379
472	FALSE	1	8	A8															1113.75			8481.8				41650.8	0.478262	0.94497						1679.16	803.077	1586.76
473	FALSE	1	8	A8															970.585			1716.36				41650.8	0.589982	0.614161						520.929	307.339	319.934
474	FALSE	1	9	A9															1447.84			25248.4				41650.8	0.698881	1.18274						1455.5	1017.22	1721.48
475	FALSE	1	9	A9															1266.69			6762.68				41650.8	1.425	1.30209						960.773	1369.11	1251.02
476	FALSE	1	9	A9															1172.59			3818.47				41650.8	0.801489	1.12354						551.297	441.858	619.406
477	FALSE	1	9	A9															1105.57			966.28				41650.8	1.18236	0.799671						214.593	253.725
478	FALSE	1	9	A9															836.24			119.834				41650.8	0	0
479	FALSE	1	10	A10															1378.83			8734.44				41650.8	0.7978	0.993176						1442.41	1150.76	1432.57
480	FALSE	1	10	A10															950.493			3910.29				41650.8	0.899241	1.14263						383.158	344.551	437.807
481	FALSE	1	10	A10															1208.64			17603.2				41650.8	1.00896	1.39426						2394.8	2416.26	3338.97
482	FALSE	1	10	A10															1446.82			19501.8				41650.8	0.650074	0.940166						1310.22	851.741	1231.83
483	FALSE	1	10	A10															1437.72			6925.88				41650.8	1.41498	1.48683						626.816	886.932	931.971
484	FALSE	1	10	A10															1094.61			7112.35				41650.8	0.994638	0.828463						623.88	620.535	516.861
485	FALSE	1	11	A11															1206.82			35138.5				41650.8	0.842834	1.39917						3960.15	3337.74	5540.93
486	FALSE	1	11	A11															1299.75			18813.6				41650.8	1.23252	1.38606						1113.53	1372.45	1543.43
487	FALSE	1	11	A11															1436.64			9702.51				41650.8	1.32097	1.64685						832.553	1099.78	1371.09
488	FALSE	1	11	A11															1373.52			5557.75				41650.8	1.22745	1.13338						831.34	1020.43	942.224
489	FALSE	1	11	A11															818.476			1205.77				41650.8	0.527025	0.726907						256.775	135.326	186.651
490	FALSE	1	11	A11															957.656			2508.89				41650.8	0.637323	0.911944						449.817	286.679	410.208
491	FALSE	1	11	A11															1634.96			22093.1				41650.8	0.387717	1.00066						3115.23	1207.83	3117.28
492	FALSE	1	12	A12															1635.97			54977				41650.8	0.465517	0.92765						6515.75	3033.19	6044.34
493	FALSE	1	12	A12															1156.79			6577.59				41650.8	1.4263	1.21147						744.693	1062.15	902.177
494	FALSE	1	12	A12															3356.23			669.28				41650.8	2.05076	1.52992
495	FALSE	1	12	A12															1889.22			4750.09				41650.8	0.761608	0.892026						1179.65	898.434	1052.28
496	FALSE	1	12	A12															911.563			3186.3				41650.8	1.02154	1.02154						167.236
497	FALSE	1	12	A12															868.511			522.337				41650.8	0.997998	0.997998						92.2168
498	FALSE	1	12	A12															1224.63			3443.32				41650.8	0.572594	0.885986						754.749	432.164	668.697
499	FALSE	1	12	A12															1105.58			268.545				41650.8	0	1.1966
500	FALSE	1	14	A14															1838.16			265529				41650.8	0.349715	1.0545						26422.1	9240.2	27862.2
501	FALSE	1	14	A14															919.59			3874.65				41650.8	0.54955	1.3605						741.076	407.258	1008.23
502	FALSE	1	14	A14															1982.22			15039.7				41650.8	0.737261	1.02136						1761.42	1298.63	1799.06
503	FALSE	1	14	A14															2760.05			1364.31				41650.8	1.92121	1.83869
504	FALSE	1	14	A14															1580.74			6486.04				41650.8	1.26458	1.16174						763.377	965.349	886.845
505	FALSE	1	14	A14															1676.1			7454.94				41650.8	0.422066	0.513863						1774.51	748.959	911.853
506	FALSE	1	14	A14															1513.88			3266.09				41650.8	0.786083	1.38713						565.82	444.781	784.864
507	FALSE	1	14	A14															1295.55			4905.87				41650.8	1.80664	0.945541						387.261	699.641	366.171
508	FALSE	1	14	A14															1852.16			2546.04				41650.8	0.91737	1.52055
509	FALSE	1	14	A14															1448.84			1479.64				41650.8	0.87053	0.677964						338.245	294.452	229.318
510	FALSE	1	14	A14															2051.28			1198.27				41650.8	0.873291	1.50231
511	FALSE	1	14	A14															1485.77			1022.23				41650.8	1.14564	1.113							227.01	220.541
512	FALSE	1	15	A15															1027.64			26068.1				41650.8	0.621622	1.23						1334.32	829.441	1641.21
513	FALSE	1	15	A15															1636.96			15573.4				41650.8	0.500437	1.02852						2165.29	1083.59	2227.04
514	FALSE	1	15	A15															1149.82			6819.17				41650.8	1.05593	1.15649						1189.27	1255.79	1375.39
515	FALSE	1	16	A16															1617.89			159417				41650.8	0.631176	1.25168						7297.24	4605.85	9133.79
516	FALSE	1	16	A16															1349.83			154696				41650.8	0.507453	1.26916						14296.8	7254.97	18145
517	FALSE	1	16	A16															1761.99			39889.4				41650.8	0.803841	1.24174						2339.85	1880.87	2905.49
518	FALSE	1	16	A16															1514.89			24321.3				41650.8	0.62958	1.46972						1899.82	1196.09	2792.2
519	FALSE	1	16	A16															2224.02			6214.73				41650.8	1.17665	1.31226						689.79	811.644	905.185
520	FALSE	1	16	A16															1543.99			5970.29				41650.8	0.76382	1.08899						1258.55	961.305	1370.55
521	FALSE	1	16	A16															809.453			1713.2				41650.8	1.02207	1.54194						150.847		232.598
522	FALSE	1	16	A16															1146.64			2282.7				41650.8	0.824367	1.29519						438.361	361.37	567.763
523	FALSE	1	16	A16															1981.21			3176.52				41650.8	1.04911	1.25034						429.626	450.726	537.178
524	FALSE	1	16	A16															1299.83			2311.12				41650.8	1.38182	1.46661						326.177	450.72	478.376
525	FALSE	1	16	A16															868.519			325.691				41650.8	0.931706	0.931706						92.2127
526	FALSE	1	17	A17															1446.89			42519.6				41650.8	0.870728	1.0215						761.157	662.76	777.521
527	FALSE	1	17	A17															2079.93			20400.6				41650.8	1.14385	1.35262						1179.62	1349.31	1595.58
528	FALSE	1	17	A17															1760.98			16005.2				41650.8	1.14141	1.19744						1128.45	1288.02	1351.24
529	FALSE	1	17	A17															1429.83			4757.98				41650.8	1.23241	1.27044						734.976	905.791	933.744
530	FALSE	1	17	A17															877.061			3194.59				41650.8	0.948893	1.09675						121.134		132.853
531	FALSE	1	18	A18															1370.89			281898				41650.8	0.300003	0.719649						20803.1	6240.99	14970.9
532	FALSE	1	18	A18															1456.81			9516.45				41650.8	0.90103	0.884264						1091.98	983.907	965.599
533	FALSE	1	18	A18															1141.68			3707.72				41650.8	0.631563	0.918582						671.685	424.211	616.997
534	FALSE	1	18	A18															1469.76			50066.6				41650.8	0.449247	0.940317						4658.78	2092.94	4380.73
535	FALSE	1	18	A18															1925.06			9366.93				41650.8	0.857428	1.04641						944.541	809.876	988.381
536	FALSE	1	18	A18															1353.84			10566.5				41650.8	0.817538	1.27022						1474.36	1205.34	1872.75
537	FALSE	1	18	A18															950.531			2743.89				41650.8	0.629525	1.34201						546.07	343.765	732.832
538	FALSE	1	18	A18															858.587			135.131				41650.8	0	0
539	FALSE	1	19	A19															1935.85			29820.3				41650.8	1.17535	1.35246						1034.09	1215.42	1398.57
540	FALSE	1	19	A19															1626.92			44328.1				41650.8	0.926494	1.23432						1712.74	1586.85	2114.08
541	FALSE	1	19	A19															1926.09			19629.6				41650.8	1.07114	1.34127						1281.58	1372.76	1718.94
542	FALSE	1	19	A19															1265.76			13330.2				41650.8	0.895335	0.832436						1097.78	982.882	913.833
543	FALSE	1	19	A19															1369.89			182721				41650.8	0.323807	0.688951						13114.4	4246.55	9035.21
544	FALSE	1	19	A19															1540.06			12870.8				41650.8	0.298934	0.668832						3549.81	1061.16	2374.22
545	FALSE	1	19	A19															1816.86			2575.26				41650.8	0.925846	1.05106						396.689	367.272	416.942
546	FALSE	1	19	A19															1506.82			4822.35				41650.8	0.648371	0.856111						515.427	334.188	441.263
547	FALSE	1	19	A19															1348.84			4381.13				41650.8	0.952287	1.11509						852.146	811.487	950.216
548	FALSE	1	19	A19															1385.91			1801.5				41650.8	0.764236	0.940839						406.552	310.701	382.5
549	FALSE	1	20	A20															1782			130371				41650.8	0.758159	1.41005						5195.65	3939.13	7326.11
550	FALSE	1	20	A20															1241.82			75987.9				41650.8	0.476577	0.585545						4169.15	1986.92	2441.22
551	FALSE	1	20	A20															1350.83			35357.5				41650.8	0.660716	0.840756						5215.47	3445.94	4384.94
552	FALSE	1	20	A20															1818.95			9722.35				41650.8	1.37768	1.5524						643.701	886.815	999.28
553	FALSE	1	20	A20															1500.82			11952.3				41650.8	0.762855	1.28402						1429.75	1090.69	1835.83
554	FALSE	1	20	A20															1252.81			5124.32				41650.8	0.766455	0.67896						1230.47	943.099	835.44
555	FALSE	1	20	A20															1077.65			2640.97				41650.8	0.688735	0.899014						651.31	448.58	585.537
556	FALSE	1	21	A21															1637.93			129510				41650.8	0.600647	1.07939						7716.47	4634.87	8329.07
557	FALSE	1	21	A21															947.614			19061.1				41650.8	0.907915	0.653473						829.465	753.084	542.033
558	FALSE	1	21	A21															1312.81			24938.7				41650.8	0.989111	0.779289						1624.16	1606.47	1265.69
559	FALSE	1	21	A21															1239.81			21682.6				41650.8	0.519065	0.533001						1876.1	973.816	999.963
560	FALSE	1	21	A21															1376.9			6877.31				41650.8	0.554503	0.728788						1769.5	981.194	1289.59
561	FALSE	1	21	A21															1447.9			2617.96				41650.8	0.955456	1.65668						349.205	333.65	578.522
562	FALSE	1	21	A21															1561.93			4540.04				41650.8	1.33627	1.38522						335.031	447.691	464.093
563	FALSE	1	21	A21															866.566			1393.73				41650.8	0.561298	0.931234						215.701		200.868
564	FALSE	1	21	A21															1675.96			1959.1				41650.8	0.862253	1.03393						429.846	370.636	444.433
565	FALSE	1	21	A21															1298.81			2607.14				41650.8	0.934353	0.758989						303.558	283.63	230.397
566	FALSE	1	22	A22															1315.82			52188.6				41650.8	0.616171	1.15735						2283.54	1407.05	2642.87
567	FALSE	1	22	A22															1121.67			32056.1				41650.8	0.992154	1.20877						1466.92	1455.41	1773.17
568	FALSE	1	22	A22															1993.98			11448				41650.8	1.5857	1.31109						639.699	1014.37	838.703
569	FALSE	1	22	A22															1493.83			20842.6				41650.8	0.688904	0.987437						2262.8	1558.85	2234.37
570	FALSE	1	22	A22															954.626			15059.9				41650.8	0.959899	1.06686						366.008	351.331	390.48
571	FALSE	1	22	A22															1232.67			5895.91				41650.8	0.58509	0.731488						692.235	405.02	506.361
572	FALSE	1	22	A22															1357.85			27803.5				41650.8	0.824379	0.944884						2303.62	1899.06	2176.66
573	FALSE	1	22	A22															1732.04			3887.23				41650.8	0.580258	0.798607						754.53	437.822	602.573
574	FALSE	1	22	A22															1690.94			2825.68				41650.8	1.09644	1.51519						225.774	247.548	342.09
575	FALSE	1	22	A22															1404.8			1848.98				41650.8	0.801673	0.742685						347.094	278.256	257.782
576	FALSE	1	23	A23															1359.86			78213.8				2014-01-11 19:59:16	0.966325	1.04473						4699.69	4541.43	4909.9
577	FALSE	1	23	A23															1481.93			150112				2014-01-11 20:00:15	0.844052	0.998834						12984.3	10959.4	12969.1
578	FALSE	1	23	A23															1531.86			7143.84				2014-01-11 20:00:34	0.783666	1.02982						1370.7	1074.17	1411.57
579	FALSE	1	23	A23															1509.93			13394.1				2014-01-11 20:00:53	0.776313	0.790589						1121.1	870.326	886.331
580	FALSE	1	23	A23															1455.83			32843.7				2014-01-11 20:01:13	0.674686	1.30041						1904.76	1285.11	2476.96
581	FALSE	1	23	A23															1105.62			1316.18				2014-01-11 20:01:32	0.861131	0.849537						297.672	256.335	252.884
582	FALSE	1	23	A23															1279.73			2109.73				2014-01-11 20:01:52	1.63844	2.04719						235.91	386.524	482.951
583	FALSE	1	23	A23															1039.63			2208.81				2014-01-11 20:02:11	0.689174	0.731956						494.377	340.711	361.862
584	FALSE	1	23	A23															1264.74			5679.47				2014-01-11 20:02:31	0.683124	0.717264						754.773	515.603	541.371
585	FALSE	1	23	A23															1425.88			1756.87				2014-01-11 20:02:50	1.23625	1.12702						347.875	430.061	392.061
586	FALSE	1	24	A24															1482.94			807736				2014-01-11 20:03:10	0.945116	0.952552						63574.6	60085.4	60558.1
587	FALSE	1	24	A24															1336.83			680455				2014-01-11 20:03:29	0.991955	1.12418						39839.6	39519.1	44787
588	FALSE	1	24	A24															1496.92			38055.1				2014-01-11 20:03:49	1.03886	1.13592						2803.15	2912.07	3184.14
589	FALSE	1	24	A24															1504.89			26676.3				2014-01-11 20:04:09	0.931136	1.11777						1774.76	1652.54	1983.78
590	FALSE	1	24	A24															1416.88			17428.9				2014-01-11 20:04:28	0.908849	1.0262						1548.73	1407.56	1589.31
591	FALSE	1	24	A24															1352.83			25543.6				2014-01-11 20:04:48	0.876412	0.841388						2635.6	2309.87	2217.56
592	FALSE	1	24	A24															1992.05			6017.79				2014-01-11 20:05:07	1.29249	1.33063						427.057	551.968	568.254
593	FALSE	1	24	A24															1194.74			8941.46				2014-01-11 20:05:27	1.02306	1.00159						599.605	613.432	600.559
594	FALSE	1	24	A24															1237.78			4406.24				2014-01-11 20:05:46	1.34365	1.42037						532.664	715.714	756.581
595	FALSE	1	24	A24															1747.99			3663.31				2014-01-11 20:06:05	1.1393	1.12603						305.858	348.466	344.405
596	FALSE	1	24	A24															1771.05			1430.71				2014-01-11 20:06:25	0.781707	0.831434
597	FALSE	1	24	A24															1256.77			1780.89				2014-01-11 20:06:45	0.587702	0.762521
598	FALSE	1	28	B1															2087.89			38886.1				2014-01-11 20:07:25	1.11668	1.17683						635.561	709.72	747.949
599	FALSE	1	28	B1															1651.64			19081				2014-01-11 20:07:44	0.828129	1.06351						1034.61	856.79	1100.32
600	FALSE	1	28	B1															940.548			24306.7				2014-01-11 20:08:04	0.469592	0.725268						1992.81	935.808	1445.32
601	FALSE	1	28	B1															1372.71			16300.3				2014-01-11 20:08:23	0.637198	0.891951						1924.27	1226.14	1716.36
602	FALSE	1	28	B1															1181.55			14745.8				2014-01-11 20:08:43	0.833888	1.05609						559.465	466.532	590.843
603	FALSE	1	28	B1															1335.68			17269.6				2014-01-11 20:09:03	0.714161	0.851165						1506.78	1076.08	1282.52
604	FALSE	1	28	B1															2321.98			7055.14				2014-01-11 20:09:22	0.934312	1.03135						465.515	434.936	480.111
605	FALSE	1	28	B1															2264.97			6699.15				2014-01-11 20:09:42	1.11941	1.22889						305.903	342.432	375.92
606	FALSE	1	28	B1															1391.71			5871.07				2014-01-11 20:10:21	0.610165	0.756159						381.653	232.872	288.591
607	FALSE	1	28	B1															1459.68			949.096				2014-01-11 20:10:40	1.28011	1.65195						141.374	180.975	233.543
608	FALSE	1	29	B2															2424.21			29087.6				2014-01-11 20:11:19	0.397403	0.827687						3084.33	1225.72	2552.86
609	FALSE	1	29	B2															1740.93			18190.6				2014-01-11 20:11:39	1.1524	1.11678						782.561	901.822	873.949
610	FALSE	1	29	B2															1257.62			6853.89				2014-01-11 20:11:58	0.901623	0.939398						603.413	544.051	566.845
611	FALSE	1	29	B2															1835.88			7452.35				2014-01-11 20:12:18	1.07057	1.24748						592.545	634.36	739.191
612	FALSE	1	29	B2															839.475			13935.7				2014-01-11 20:12:37	0.744915	1.07609						649.332	483.697	698.74
613	FALSE	1	29	B2															805.462			11353.7				2014-01-11 20:12:56	0.443149	0.995188						558.682	247.579	555.994
614	FALSE	1	29	B2															1318.64			6073.76				2014-01-11 20:13:16	0.554581	0.794199						1105.41	613.037	877.911
615	FALSE	1	29	B2															815.432			5500.8				2014-01-11 20:13:35	0.713454	0.820842						187.745		154.109
616	FALSE	1	29	B2															1112.64			6103.57				2014-01-11 20:13:55	0.869524	1.03035						671.035	583.481	691.399
617	FALSE	1	29	B2															821.428			2736.2				2014-01-11 20:14:15	0	0
618	FALSE	1	29	B2															1415.74			1854.7				2014-01-11 20:14:35	0.543904	0.765998						350.317	190.539	268.342
619	FALSE	1	30	B3															1334.79			40378.6				2014-01-11 20:14:54	0.724186	0.72687						4850.16	3512.42	3525.43
620	FALSE	1	30	B3															1719.78			17562.4				2014-01-11 20:15:14	1.23935	1.56116						652.445	808.61	1018.57
621	FALSE	1	30	B3															1464.7			4593.29				2014-01-11 20:15:53	1.02261	0.876832						699.865	715.69	613.664
622	FALSE	1	30	B3															994.574			15857.1				2014-01-11 20:16:12	0.820353	0.845684						673.602	552.592	569.654
623	FALSE	1	30	B3															2898.27			4279.05				2014-01-11 20:16:32	1.50872	1.55052						347.921	524.915	539.459
624	FALSE	1	30	B3															1325.76			14332.2				2014-01-11 20:16:51	0.609102	0.755654						2237.18	1362.67	1690.53
625	FALSE	1	30	B3															1579.77			2113.11				2014-01-11 20:17:11	0.724034	1.02315						437.469	316.743	447.595
626	FALSE	1	30	B3															1841.87			5705.1				2014-01-11 20:17:30	1.39309	1.41971						361.125	503.079	512.691
627	FALSE	1	30	B3															1546.76			3984.48				2014-01-11 20:17:50	1.27046	0.959697						386.041	490.451	370.483
628	FALSE	1	30	B3															1854.92			3943.61				2014-01-11 20:18:09	1.11985	1.33062						289.412	324.098	385.098
629	FALSE	1	30	B3															2498.11			610.051				2014-01-11 20:18:29	1.00852	1.25163
630	FALSE	1	31	B4															1294.71			85724.1				2014-01-11 20:18:48	0.760512	0.824371						7207.18	5481.15	5941.39
631	FALSE	1	31	B4															1901.9			14412.9				2014-01-11 20:19:27	1.31125	1.6127						517.3	678.308	834.25
632	FALSE	1	31	B4															850.458			6847.26				2014-01-11 20:20:26	1.00572	1.00572						230.064
633	FALSE	1	31	B4															807.429			10976.5				2014-01-11 20:20:46	0.685477	0.866561						387.024	265.296	335.38
634	FALSE	1	31	B4															840.456			4509.07				2014-01-11 20:21:06	0.707266	0.833122						230.875	163.29	192.347
635	FALSE	1	31	B4															830.436			4214.28				2014-01-11 20:21:25	0.679587	0.772897						180.273		139.332
636	FALSE	1	31	B4															889.485			2697.6				2014-01-11 20:21:45	0.996929	0.996929						221.678
637	FALSE	1	31	B4															986.53			1992.1				2014-01-11 20:22:04	0.564128	0.477194						254.864	143.776	121.619
638	FALSE	1	31	B4															909.489			2662.96				2014-01-11 20:22:23	0.634957	0.535154						156.658	99.4709
639	FALSE	1	32	B5															1299.78			196491				2014-01-11 20:22:43	1.14503	1.00666						19335.4	22139.6	19464.2
640	FALSE	1	32	B5															1806.8			52042.2				2014-01-11 20:23:02	1.08594	0.893936						1029.84	1118.35	920.614
641	FALSE	1	32	B5															2055.89			32825.3				2014-01-11 20:23:21	1.06462	1.1646						845.01	899.618	984.097
642	FALSE	1	32	B5															1958.88			32912.1				2014-01-11 20:23:41	0.799434	1.15611						1763.37	1409.7	2038.66
643	FALSE	1	32	B5															1116.66			23964				2014-01-11 20:24:20	0.883559	1.04855						788.465	696.655	826.743
644	FALSE	1	32	B5															1569.79			21118.3				2014-01-11 20:24:39	0.649084	1.02291						1684.5	1093.38	1723.09
645	FALSE	1	32	B5															1922.86			3768.49				2014-01-11 20:24:59	1.03463	0.866831						617.033	638.4	534.864
646	FALSE	1	32	B5															1229.69			9837.27				2014-01-11 20:25:18	1.0513	1.27288						687.191	722.446	874.712
647	FALSE	1	32	B5															1795.75			3597.18				2014-01-11 20:25:38	0.965998	0.858567						763.365	737.409	655.399
648	FALSE	1	32	B5															1842.77			5569.2				2014-01-11 20:25:57	1.43528	0.942359						282.227	405.073	265.959
649	FALSE	1	32	B5															903.492			5742.39				2014-01-11 20:26:17	0.66906	0.780786						231.639	154.98	180.861
650	FALSE	1	33	B6															2276.03			18251.2				2014-01-11 20:26:56	1.00294	0.988309						683.866	685.875	675.871
651	FALSE	1	33	B6															1765.85			35593.5				2014-01-11 20:27:16	0.656492	0.167103						4881.06	3204.38	815.641
652	FALSE	1	33	B6															1147.6			11754.6				2014-01-11 20:27:55	0.6307	1.00234						1025.2	646.596	1027.6
653	FALSE	1	33	B6															2103.91			8108.51				2014-01-11 20:28:15	1.05226	1.1128						601.658	633.103	669.523
654	FALSE	1	33	B6															1966.87			5018.85				2014-01-11 20:28:54	0.974586	0.95107						547.6	533.683	520.806
655	FALSE	1	33	B6															1755.69			5097.77				2014-01-11 20:29:13	1.10113	0.853044						543.059	597.981	463.253
656	FALSE	1	33	B6															1176.67			3879.19				2014-01-11 20:29:33	0.663036	0.5615						745.189	494.087	418.423
657	FALSE	1	33	B6															1104.61			1410.72				2014-01-11 20:29:52	0.645095	0.653828						238.872	154.095	156.182
658	FALSE	1	33	B6															985.503			1649.68				2014-01-11 20:30:12	0.675873	0.736861						228.453	154.406	168.338
659	FALSE	1	34	B7															1840.75			9509.76				2014-01-11 20:30:51	1.47722	1.25045						823.473	1216.45	1029.71
660	FALSE	1	34	B7															1770.9			35838.8				2014-01-11 20:31:11	0.789117	0.22818						4314.25	3404.45	984.426
661	FALSE	1	34	B7															912.599			16131.6				2014-01-11 20:31:30	0.592613	0.696432						303.997	180.153	211.713
662	FALSE	1	34	B7															1438.8			5967.12				2014-01-11 20:32:09	0.753149	0.823333						1257.74	947.266	1035.54
663	FALSE	1	34	B7															1478.87			6633.18				2014-01-11 20:32:29	0.882877	0.909468						827.462	730.547	752.551
664	FALSE	1	34	B7															2245.15			4955.02				2014-01-11 20:32:48	0.581702	1.06157						961.485	559.298	1020.68
665	FALSE	1	34	B7															1448.84			5967.06				2014-01-11 20:33:08	1.75901	1.0358						509.381	896.006	527.617
666	FALSE	1	34	B7															901.49			1738.48				2014-01-11 20:33:28	1.02583	1.02583						146.462
667	FALSE	1	34	B7															1597.87			6784.95				2014-01-11 20:33:47	0.887767	0.97518						649.5	576.604	633.38
668	FALSE	1	34	B7															1145.6			4409.64				2014-01-11 20:34:07	0.922678	0.927709						401.554	370.505	372.525
669	FALSE	1	35	B8															1781.78			312834				2014-01-11 20:34:27	1.23485	1.24644						16877.5	20841.2	21036.8
670	FALSE	1	35	B8															2565.03			24233.2				2014-01-11 20:35:06	1.2268	1.04112						780.192	957.141	812.272
671	FALSE	1	35	B8															1763.84			8681.93				2014-01-11 20:35:44	0.880738	0.608457						1775.57	1563.81	1080.36
672	FALSE	1	35	B8															1712.89			9572.25				2014-01-11 20:36:04	1.15153	2.54739						686.422	790.435	1748.58
673	FALSE	1	35	B8															1209.62			6007.18				2014-01-11 20:36:23	0.874466	0.868458						685.162	599.151	595.035
674	FALSE	1	35	B8															2185.8			3148.15				2014-01-11 20:36:43	1.31703	1.34141						412.557	543.35	553.409
675	FALSE	1	35	B8															891.425			3579.77				2014-01-11 20:37:03	0.964755	0.856129						211.265	203.819	180.87
676	FALSE	1	35	B8															1805.83			6734.09				2014-01-11 20:37:22	1.21945	1.22001						444.129	541.595	541.842
677	FALSE	1	35	B8															2768.11			5563.85				2014-01-11 20:37:41	1.34134	1.21285						341.769	458.429	414.515
678	FALSE	1	35	B8															1535.8			2098.93				2014-01-11 20:38:01	0.914943	1.15018						368.6	337.248	423.957
679	FALSE	1	36	B9															1296.74			30707.6				2014-01-11 20:38:21	0.72435	0.80522						2872.49	2080.69	2312.99
680	FALSE	1	36	B9															2874.63			14677.6				2014-01-11 20:39:00	0.665536	0.74143						1779.54	1184.35	1319.41
681	FALSE	1	36	B9															1225.76			87264.2				2014-01-11 20:39:20	0.96993	1.22183						4526.3	4390.2	5530.39
682	FALSE	1	36	B9															1823.02			8435.01				2014-01-11 20:39:39	1.14928	1.06681						620.349	712.955	661.797
683	FALSE	1	36	B9															886.477			5036.63				2014-01-11 20:39:59	0.459183	0.915528						698.477	320.729	639.475
684	FALSE	1	36	B9															2930.15			4831.16				2014-01-11 20:40:18	0.97333	1.43637						377.472	367.404	542.189
685	FALSE	1	36	B9															2711.08			4270.65				2014-01-11 20:40:37	1.3706	0.819314						413.885	567.27	339.102
686	FALSE	1	37	B10															1222.69			195776				2014-01-11 20:40:57	1.03581	1.11851						9597.16	9940.81	10734.5
687	FALSE	1	37	B10															2090.93			30994.1				2014-01-11 20:41:17	1.299	1.11234						744.17	966.674	827.77
688	FALSE	1	37	B10															1204.64			41814.6				2014-01-11 20:41:36	0.774543	0.784607						1655.13	1281.97	1298.63
689	FALSE	1	37	B10															1821.87			12504.4				2014-01-11 20:42:15	0.962405	1.14244						788.331	758.694	900.62
690	FALSE	1	37	B10															858.49			25592.3				2014-01-11 20:42:35	0.306764	1.05781						1557.11	477.666	1647.13
691	FALSE	1	37	B10															2727.08			7867.28				2014-01-11 20:43:14	2.93737	2.26573							510.341	393.649
692	FALSE	1	37	B10															1302.71			9484.04				2014-01-11 20:43:33	0.654625	0.819672						1342.87	879.078	1100.72
693	FALSE	1	37	B10															908.5			6333.25				2014-01-11 20:43:53	0.306891	1.06369						260.555	79.9622	277.149
694	FALSE	1	37	B10															1080.58			5296.49				2014-01-11 20:44:12	0.996115	0.791862						232.791	231.886	184.338
695	FALSE	1	37	B10															1588.76			1670.81				2014-01-11 20:44:32	0.935519	0.975031
696	FALSE	1	38	B11															1406.69			13427.9				2014-01-11 20:44:52	1.05003	0.703947						1412.79	1483.47	994.532
697	FALSE	1	38	B11															1586.81			8731.39				2014-01-11 20:45:12	1.25495	1.09289						1296.99	1627.65	1417.47
698	FALSE	1	38	B11															1203.64			28145.1				2014-01-11 20:45:31	0.69626	0.867969						1124.95	783.26	976.425
699	FALSE	1	38	B11															1310.75			8379.09				2014-01-11 20:45:50	0.796326	0.816149						1353.64	1077.94	1104.78
700	FALSE	1	38	B11															994.521			4942.4				2014-01-11 20:46:10	0.444624	0.7438						706.072	313.936	525.176
701	FALSE	1	38	B11															1297.72			47250.1				2014-01-11 20:46:29	0.876902	1.08041						2924.73	2564.7	3159.9
702	FALSE	1	38	B11															3140.29			2116.3				2014-01-11 20:46:49	1.31693	0.900858						262.085	345.146	236.101
703	FALSE	1	39	B12															1116.69			15034.7				2014-01-11 20:47:29	1.24679	1.22255						1124.36	1401.84	1374.58
704	FALSE	1	39	B12															1909.94			15272.8				2014-01-11 20:48:08	0.788759	0.534007						1845.64	1455.77	985.586
705	FALSE	1	39	B12															1349.78			22417				2014-01-11 20:48:27	0.76258	0.905866						2571.46	1960.94	2329.4
706	FALSE	1	39	B12															1335.77			12675.3				2014-01-11 20:48:47	0.623876	0.763253						1926.78	1202.07	1470.62
707	FALSE	1	39	B12															2110.93			5104.16				2014-01-11 20:49:06	0.990377	0.891481						1119.82	1109.04	998.295
708	FALSE	1	39	B12															1532.79			5301.81				2014-01-11 20:49:26	1.36182	1.29222						638.227	869.149	824.73
709	FALSE	1	39	B12															1959.06			12518.5				2014-01-11 20:49:46	0.689646	1.12158						1130.76	779.827	1268.24
710	FALSE	1	39	B12															2045.86			3503.6				2014-01-11 20:50:06	1.0016	1.1305						395.994	396.628	447.673
711	FALSE	1	39	B12															1291.73			10482				2014-01-11 20:50:25	0.637021	0.824227						1402.12	893.181	1155.67
712	FALSE	1	39	B12															1007.55			1797.29				2014-01-11 20:50:44	0.814329	0.969399						232.433	189.276	225.32
713	FALSE	1	40	B13															1925.85			73879.9				2014-01-11 20:51:43	1.17659	1.15604						3398.41	3998.54	3928.7
714	FALSE	1	40	B13															1405.72			32278.2				2014-01-11 20:52:23	1.11101	1.0378						1896.27	2106.77	1967.96
715	FALSE	1	40	B13															1901.88			16213.7				2014-01-11 20:52:42	1.10045	1.01972						609.886	671.149	621.915
716	FALSE	1	40	B13															1749.84			11507.4				2014-01-11 20:53:02	1.16562	1.01444						1343.32	1565.8	1362.72
717	FALSE	1	40	B13															2527.04			27410.6				2014-01-11 20:53:22	0.732032	1.00564						599.622	438.942	603.005
718	FALSE	1	40	B13															1321.78			32670				2014-01-11 20:53:41	0.576081	0.74606						4297.24	2475.56	3206
719	FALSE	1	40	B13															1868.08			5285.09				2014-01-11 20:54:01	0.798013	0.812859						573.437	457.61	466.123
720	FALSE	1	40	B13															2613.12			6485.07				2014-01-11 20:54:40	1.15444	1.29969						215.065	248.281	279.517
721	FALSE	1	41	B14															2232.03			29613.8				2014-01-11 20:55:59	1.15198	1.36468						649.496	748.203	886.352
722	FALSE	1	41	B14															1379.66			11106.3				2014-01-11 20:56:38	0.930328	1.30582						957.28	890.584	1250.04
723	FALSE	1	41	B14															2526.1			21199.2				2014-01-11 20:56:57	1.30772	1.58172						452.621	591.899	715.918
724	FALSE	1	41	B14															1501.87			8064.56				2014-01-11 20:57:17	0.616445	0.998531						1088.86	671.222	1087.26
725	FALSE	1	41	B14															1032.58			3288.36				2014-01-11 20:57:37	0.685129	0.94301						423.31	290.022	399.186
726	FALSE	1	41	B14															1849.98			3987.63				2014-01-11 20:57:56	0.896043	0.927996						803.033	719.552	745.211
727	FALSE	1	41	B14															1460.83			2676.22				2014-01-11 20:58:15	0.827493	1.28966						460.613	381.154	594.035
728	FALSE	1	41	B14															1924.89			18694.5				2014-01-11 20:58:35	1.01806	1.36782						906.506	922.877	1239.93
729	FALSE	1	42	B15															2205.09			13568.2				2014-01-11 20:59:15	1.29946	1.2706						854.714	1110.66	1086
730	FALSE	1	42	B15															1400.81			59941.4				2014-01-11 20:59:34	1.23669	0.982975						2747.68	3398.03	2700.9
731	FALSE	1	42	B15															1491.82			11716.5				2014-01-11 20:59:54	0.940747	0.871638						982.222	924.022	856.141
732	FALSE	1	42	B15															2288.34			184237				2014-01-11 21:00:13	0.528446	1.15702						9590.51	5068.07	11096.4
733	FALSE	1	42	B15															1750.87			6301.81				2014-01-11 21:00:32	0.948112	1.10663						918.932	871.251	1016.92
734	FALSE	1	42	B15															1370.81			17045.6				2014-01-11 21:01:12	0.585875	0.656957						2424.22	1420.29	1592.61
735	FALSE	1	42	B15															1693.86			3713.8				2014-01-11 21:01:31	0.7788	1.03815						687.412	535.356	713.638
736	FALSE	1	42	B15															1461.88			2158.88				2014-01-11 21:01:51	0.690122	0.881668						530.471	366.09	467.699
737	FALSE	1	42	B15															1172.7			4409.86				2014-01-11 21:02:10	0.779807	1.37946						479.695	374.069	661.718
738	FALSE	1	42	B15															1087.6			764.973				2014-01-11 21:02:30	0.620982	0.603474						240.203	149.162
739	FALSE	1	43	B16															2289.37			472089				2014-01-11 21:02:49	0.544125	1.2709						22355.3	12164.1	28411.3
740	FALSE	1	43	B16															1569.84			64506				2014-01-11 21:03:28	0.565058	0.952348						3379.73	1909.74	3218.68
741	FALSE	1	43	B16															1851.1			53269				2014-01-11 21:03:48	0.575706	1.01493						5962.37	3432.57	6051.37
742	FALSE	1	43	B16															1376.95			41625				2014-01-11 21:04:26	0.580708	0.924907						5224.25	3033.76	4831.95
743	FALSE	1	43	B16															1703.91			31155.1				2014-01-11 21:04:46	0.583894	1.24224						2221.7	1297.24	2759.88
744	FALSE	1	43	B16															1399.83			45993.5				2014-01-11 21:05:05	1.33631	0.886014						2186.08	2921.29	1936.9
745	FALSE	1	43	B16															1732.9			7501.12				2014-01-11 21:05:25	1.17797	1.11437						759.793	895.017	846.688
746	FALSE	1	43	B16															2301.22			20987.8				2014-01-11 21:05:44	0.756835	1.57346						1851.03	1400.92	2912.52
747	FALSE	1	43	B16															1270.78			3855.71				2014-01-11 21:06:23	0.663545	1.0347						579.129	384.278	599.225
748	FALSE	1	44	B17															1348.77			95212				2014-01-11 21:06:43	0.778052	1.05014						3788.51	2947.66	3978.45
749	FALSE	1	44	B17															893.626			29143.9				2014-01-11 21:07:22	0.522757	0.866024						4288.93	2242.07	3714.32
750	FALSE	1	44	B17															1362.86			45350.2				2014-01-11 21:08:21	0.258337	0.354718						4452.76	1150.31	1579.47
751	FALSE	1	44	B17															3437.65			3460.4				2014-01-11 21:08:40	1.43276	1.68419						164.273	235.364	276.667
752	FALSE	1	44	B17															1522.81			9357.63				2014-01-11 21:09:00	1.1183	0.991248						1003.16	1121.83	994.381
753	FALSE	1	44	B17															1186.72			4286.11				2014-01-11 21:09:20	1.0293	1.09613						558.716	575.083	612.426
754	FALSE	1	44	B17															2674.54			9448.48				2014-01-11 21:09:40	1.53811	1.46662						386.067	593.814	566.213
755	FALSE	1	45	B18															1366.9			203211				2014-01-11 21:09:59	0.115103	0.134771						21113.8	2430.26	2845.53
756	FALSE	1	45	B18															1339.84			521254				2014-01-11 21:10:19	0.799825	0.8489						39401.4	31514.2	33447.8
757	FALSE	1	45	B18															1513.97			112449				2014-01-11 21:10:38	0.354199	0.775117						8664.57	3068.98	6716.05
758	FALSE	1	45	B18															2672.18			31251.5				2014-01-11 21:10:57	0.994144	1.39036						958.166	952.556	1332.2
759	FALSE	1	45	B18															2461.23			9705.41				2014-01-11 21:11:17	1.29983	0.936437						568.312	738.709	532.189
760	FALSE	1	45	B18															2244.02			18540.4				2014-01-11 21:11:36	1.40031	1.20306						464.627	650.622	558.974
761	FALSE	1	45	B18															1523.78			17961.1				2014-01-11 21:11:56	0.885761	1.03315						1474.37	1305.94	1523.26
762	FALSE	1	45	B18															1857.03			12696.2				2014-01-11 21:12:15	0.879076	1.31017						1878.11	1651	2460.63
763	FALSE	1	45	B18															1250.71			6733.2				2014-01-11 21:12:35	0.709356	0.819849						742.925	526.998	609.087
764	FALSE	1	45	B18															1550.82			25787.5				2014-01-11 21:12:54	1.30632	1.31406						945.434	1235.04	1242.35
765	FALSE	1	45	B18															2046.08			1797.54				2014-01-11 21:13:14	1.39214	2.37853						214.584	298.731	510.393
766	FALSE	1	45	B18															3436.65			1492.89				2014-01-11 21:13:34	0	0
767	FALSE	1	46	B19															1224.8			258915				2014-01-11 21:13:53	0.88236	0.921567						19878.6	17540.1	18319.4
768	FALSE	1	46	B19															1352.84			132878				2014-01-11 21:14:13	0.805821	0.816854						7588.51	6114.99	6198.7
769	FALSE	1	46	B19															1549.85			24380.2				2014-01-11 21:14:33	1.04216	1.12609						1457.71	1519.16	1641.5
770	FALSE	1	46	B19															1397.81			28027.9				2014-01-11 21:14:52	0.829273	0.767828						1064.44	882.707	817.304
771	FALSE	1	46	B19															965.595			12845				2014-01-11 21:15:11	1.62971	1.47996						768.349	1252.19	1137.13
772	FALSE	1	46	B19															1209.69			15553.7				2014-01-11 21:15:31	0.866628	1.23007						1138.39	986.558	1400.3
773	FALSE	1	46	B19															1511.95			63391.4				2014-01-11 21:15:51	0.412374	0.865194						3921.92	1617.3	3393.22
774	FALSE	1	46	B19															1332.92			165919				2014-01-11 21:16:10	0.459119	0.394494						20269	9305.87	7995.99
775	FALSE	1	46	B19															2086.99			3023.92				2014-01-11 21:16:30	1.30402	1.88625						199.762	260.493	376.802
776	FALSE	1	46	B19															1521.81			8097.77				2014-01-11 21:16:49	0.808688	1.23935						740.06	598.478	917.195
777	FALSE	1	46	B19															2927.25			288.075				2014-01-11 21:17:09	1.52578	0
778	FALSE	1	46	B19															1564.83			659.657				2014-01-11 21:17:28	1.03398	1.49723
779	FALSE	1	47	B20															1509.96			49925.3				2014-01-11 21:17:48	0.499008	0.591204						2256.84	1126.18	1334.25
780	FALSE	1	47	B20															1847.96			21942.2				2014-01-11 21:18:08	1.22646	1.90255						803.253	985.156	1528.22
781	FALSE	1	47	B20															1483.93			33606.7				2014-01-11 21:18:47	0.822544	1.05699						2884.81	2372.88	3049.21
782	FALSE	1	47	B20															1462.92			8540.92				2014-01-11 21:19:06	0.907167	0.807812						869.163	788.476	702.121
783	FALSE	1	47	B20															2202.1			4372.6				2014-01-11 21:19:46	0.981841	1.09351						426.321	418.579	466.187
784	FALSE	1	47	B20															1355.92			115398				2014-01-11 21:20:05	0.547501	0.63553						7041.17	3855.05	4474.87
785	FALSE	1	47	B20															1386.84			16925.6				2014-01-11 21:20:24	0.490021	0.328474						1835.15	899.26	602.797
786	FALSE	1	47	B20															963.558			4472.93				2014-01-11 21:20:44	2.36041	2.34948						215.508	508.688	506.332
787	FALSE	1	48	B21															1249.73			13002.1				2014-01-11 21:21:04	0.772686	1.00052						1249.16	965.211	1249.82
788	FALSE	1	48	B21															2816.28			8524.57				2014-01-11 21:21:23	0.917678	0.782385						544.454	499.633	425.972
789	FALSE	1	48	B21															1656.1			6615.96				2014-01-11 21:21:43	0.767193	0.772498						717.534	550.487	554.293
790	FALSE	1	48	B21															1933.03			7468.1				2014-01-11 21:22:03	1.37831	1.62086						197.989	272.891	320.912
791	FALSE	1	48	B21															2114.97			3711.98				2014-01-11 21:22:22	1.3558	1.00669						224.54	304.431	226.043
792	FALSE	1	48	B21															1291.82			25404.8				2014-01-11 21:22:42	0.67905	0.710283						2310.57	1568.99	1641.15
793	FALSE	1	48	B21															1372.85			21606.4				2014-01-11 21:23:02	0.899723	0.879018						1537.69	1383.5	1351.66
794	FALSE	1	48	B21															980.643			2093.59				2014-01-11 21:23:21	0.335961	0.726173						681.895	229.09	495.173
795	FALSE	1	48	B21															3129.34			126.558				2014-01-11 21:23:41	1.08668	0
796	FALSE	1	49	B22															1336.85			4.14133e+06				2014-01-11 21:24:01	0.808656	0.861015						268555	217168	231230
797	FALSE	1	49	B22															1320.86			26380.7				2014-01-11 21:24:20	0.792358	0.949553						2353.02	1864.43	2234.31
798	FALSE	1	49	B22															1294.83			40919				2014-01-11 21:24:39	0.792794	0.857274						3232.81	2562.96	2771.41
799	FALSE	1	49	B22															808.521			76336.3				2014-01-11 21:24:59	0.818875	0.905941						3537.92	2897.11	3205.14
800	FALSE	1	49	B22															1265.78			23893.9				2014-01-11 21:25:18	0.998424	0.829452						1668.02	1665.4	1383.55
801	FALSE	1	49	B22															1392.75			30898.6				2014-01-11 21:25:38	0.682204	0.584428						868.375	592.409	507.502
802	FALSE	1	49	B22															1194.76			12041.8				2014-01-11 21:25:58	0.936596	0.711982						962.021	901.025	684.941
803	FALSE	1	49	B22															2389.28			4448.88				2014-01-11 21:26:17	1.05673	0							183.109
804	FALSE	1	49	B22															1439.89			2839.17				2014-01-11 21:26:36	0.724697	0.664154						526.905	381.846	349.946
805	FALSE	1	49	B22															3128.36							2014-01-11 21:26:56	0	0
806	FALSE	1	49	B22															947.596			4572.94				2014-01-11 21:27:16	1.15897	1.10536						183.223	212.35	202.527
807	FALSE	1	49	B22															1238.86			4508.56				2014-01-11 21:27:36	1.11724	1.03305						518.644	579.451	535.787
808	FALSE	1	50	B23															1481.96			335718				2014-01-11 21:27:55	0.841824	0.884769						28821.7	24262.8	25500.6
809	FALSE	1	50	B23															1493.87			97496.4				2014-01-11 21:28:15	1.13593	1.16998						9707.42	11026.9	11357.5
810	FALSE	1	50	B23															1292.85			25400.5				2014-01-11 21:28:34	0.735418	0.857355						2047.8	1505.99	1755.69
811	FALSE	1	50	B23															1237.78			16460.8				2014-01-11 21:28:54	1.18977	1.26104						1271.7	1513.03	1603.67
812	FALSE	1	50	B23															1321.86			24566.5				2014-01-11 21:29:13	0.933084	0.988605						2066.23	1927.96	2042.68
813	FALSE	1	50	B23															1267.79			22786.9				2014-01-11 21:29:33	0.952287	0.954814						1575.86	1500.67	1504.65
814	FALSE	1	50	B23															1251.78			18461.1				2014-01-11 21:29:52	0.619348	0.987814						2510.74	1555.02	2480.14
815	FALSE	1	50	B23															919.616			5389.79				2014-01-11 21:30:12	0.453589	0.863948						845.14	383.346	730.157
816	FALSE	1	50	B23															1368.89			42171.5				2014-01-11 21:30:31	1.03757	0.853235						1802.78	1870.52	1538.19
817	FALSE	1	50	B23															1351.86			67784.9				2014-01-11 21:30:51	1.03328	1.08745						5149.08	5320.43	5599.35
818	FALSE	1	50	B23															1281.8			2240.6				2014-01-11 21:31:10	0.851578	1.00615						451.473	384.465	454.249
819	FALSE	1	50	B23															1331.84			142975				2014-01-11 21:31:30	0.664394	0.487907						15244.3	10128.2	7437.79
820	FALSE	1	51	B24															1482.96			775687				2014-01-11 21:31:50	0.885061	0.932953						64150.3	56776.9	59849.2
821	FALSE	1	51	B24															1637.92			36721.9				2014-01-11 21:32:09	0.749772	0.879811						1799.36	1349.11	1583.1
822	FALSE	1	51	B24															1496.95			73011.7				2014-01-11 21:32:29	0.907783	1.1357						5786.64	5253.02	6571.87
823	FALSE	1	51	B24															1256.79			20327.6				2014-01-11 21:32:48	0.632313	0.839149						3076.23	1945.14	2581.42
824	FALSE	1	51	B24															1085.74			5674.97				2014-01-11 21:33:08	0.490079	0.725519						1304.37	639.244	946.344
825	FALSE	1	51	B24															1992.06			5946.26				2014-01-11 21:33:27	1.07212	1.62262						390.503	418.666	633.637
826	FALSE	1	51	B24															1436.92			4114.85				2014-01-11 21:33:47	0.75516	0.73343						992.23	749.292	727.732
827	FALSE	1	51	B24															1535.95			5119.99				2014-01-11 21:34:07	0.508887	0.764772						766.796	390.212	586.424
828	FALSE	1	51	B24															1410.87			4230.32				2014-01-11 21:34:26	0.970516	1.00982						527.265	511.719	532.441
829	FALSE	1	51	B24															1463.93			2142.79				2014-01-11 21:34:46	0.643889	1.05919						509.861	328.294	540.042
830	FALSE	1	51	B24															1525.92			2732.58				2014-01-11 21:35:05	0.612132	0.907433						364.905	223.37	331.127
831	FALSE	1	51	B24															1156.67			838.049				2014-01-11 21:35:25	0.538335	0.645802						294.311		190.067
832	FALSE	1	52	C1															2087.98			25680.3				2014-01-11 23:02:26	1.44729	1.29166						644.825	933.247	832.894
833	FALSE	1	52	C1															1181.6			15827.4				2014-01-11 23:03:05	0.817645	0.751228						1253.81	1025.17	941.899
834	FALSE	1	52	C1															2265.06			17995.7				2014-01-11 23:03:24	1.2168	1.19288						744.451	905.851	888.043
835	FALSE	1	52	C1															940.585			22802.4				2014-01-11 23:03:44	0.383054	0.699526						2100.22	804.497	1469.16
836	FALSE	1	52	C1															1372.69			11341				2014-01-11 23:04:03	0.779994	1.02399						1241.6	968.441	1271.39
837	FALSE	1	52	C1															2322.09			12781.7				2014-01-11 23:04:23	0.752338	1.36488						766.598	576.741	1046.31
838	FALSE	1	52	C1															1605.06			28497.9				2014-01-11 23:04:42	0.368424	0.728406						2688.42	990.478	1958.26
839	FALSE	1	52	C1															1557.9			6983.59				2014-01-11 23:05:02	0.973644	1.15029						656.947	639.632	755.677
840	FALSE	1	52	C1															1587.8			3107.55				2014-01-11 23:05:21	1.29786	1.36872						415.507	539.27	568.714
841	FALSE	1	52	C1															1861			3412.66				2014-01-11 23:05:41	1.15587	1.10111						575.721	665.457	633.932
842	FALSE	1	53	C2															1098.76			38439				2014-01-11 22:58:31	0.366073	0.948086						3191.96	1168.49	3026.26
843	FALSE	1	53	C2															2046.21			36775.1				2014-01-11 22:58:50	0.514472	1.07151						2832.26	1457.12	3034.79
844	FALSE	1	53	C2															1515.72			7808.12				2014-01-11 22:59:09	1.13278	1.21089						637.169	721.77	771.539
845	FALSE	1	53	C2															1603.06			22802.6				2014-01-11 22:59:29	0.674117	0.785846						2334	1573.39	1834.17
846	FALSE	1	53	C2															1117.67			5101.19				2014-01-11 22:59:48	0.591327	0.821434						741.919	438.717	609.438
847	FALSE	1	53	C2															1449.8			4211.45				2014-01-11 23:00:08	0.722453	0.831396						820.167	592.532	681.884
848	FALSE	1	53	C2															1203.67			3317.18				2014-01-11 23:00:27	0.501059	0.661824						665.125	333.267	440.195
849	FALSE	1	53	C2															1006.58			4582.77				2014-01-11 23:00:47	1.2128	0.836368						356.758	432.675	298.381
850	FALSE	1	53	C2															2031.94			3235.28				2014-01-11 23:01:06	0.915341	0.909507						443.15	405.633	403.048
851	FALSE	1	53	C2															1547.84			2700.88				2014-01-11 23:01:27	1.11434	1.25887						422.697	471.027	532.119
852	FALSE	1	53	C2															1774.05			3211.64				2014-01-11 23:01:46	1.70254	1.23346						336.514	572.927	415.075
853	FALSE	1	53	C2															2413.04			2922.99				2014-01-11 23:02:06	2.0674	1.13585							312.5	171.69
854	FALSE	1	54	C3															1795.79			25052.8				2014-01-11 22:54:56	1.04495	1.2231						3684.56	3850.2	4506.59
855	FALSE	1	54	C3															2213.07			14976.8				2014-01-11 22:55:55	1.16726	1.1512						546.865	638.331	629.551
856	FALSE	1	54	C3															1642.84			9551.2				2014-01-11 22:56:33	1.03265	1.12348						838.418	865.794	941.945
857	FALSE	1	54	C3															1366.81			4440.75				2014-01-11 22:56:53	0.942912	0.90351						814.437	767.942	735.853
858	FALSE	1	54	C3															1266.72			3312.05				2014-01-11 22:57:12	0.50393	0.881462						629.585	317.267	554.955
859	FALSE	1	54	C3															1281.76			2808.63				2014-01-11 22:57:32	1.06703	0.724256						439.223	468.664	318.11
860	FALSE	1	54	C3															883.495			3623.12				2014-01-11 22:57:51	0.752546	0.728987						203.842	153.4
861	FALSE	1	54	C3															2781.33			565.098				2014-01-11 22:58:11	1.00517	1.30912
862	FALSE	1	55	C4															1184.61			36898				2014-01-11 22:51:41	0.539962	0.941859						2267.12	1224.16	2135.31
863	FALSE	1	55	C4															1085.63			9843.49				2014-01-11 22:52:40	0.790224	1.24942						1045.37	826.08	1306.11
864	FALSE	1	55	C4															1393.77			4438.97				2014-01-11 22:52:59	1.10171	0.924598						367.086	404.423	339.407
865	FALSE	1	55	C4															2174.31			8504.68				2014-01-11 22:53:19	0.408208	0.67268						1759.38	718.194	1183.5
866	FALSE	1	55	C4															1740.05			15341.5				2014-01-11 22:53:57	0.373568	0.814396						1747.57	652.838	1423.22
867	FALSE	1	55	C4															1060.61			11215.7				2014-01-11 22:54:17	0.380361	0.555174						742.784	282.526	412.374
868	FALSE	1	56	C5															2298.97			5769.06				2014-01-11 22:47:47	1.49181	0.97914						626.837	935.119	613.761
869	FALSE	1	56	C5															1452.83			23938.8				2014-01-11 22:48:07	1.07706	1.03016						3498.91	3768.54	3604.42
870	FALSE	1	56	C5															1799.98			34120.5				2014-01-11 22:48:26	0.639405	1.11028						2363.02	1510.92	2623.62
871	FALSE	1	56	C5															2539.19			4880.94				2014-01-11 22:48:46	1.05967	1.143						433.822	459.706	495.858
872	FALSE	1	56	C5															1162.67			5158.39				2014-01-11 22:49:06	0.450353	0.487314						585.274	263.58	285.212
873	FALSE	1	56	C5															803.462			17005.9				2014-01-11 22:49:25	0.379907	0.362444						285.686	108.534
874	FALSE	1	56	C5															1219.69			4139.67				2014-01-11 22:49:45	0.516866	0.603794						757.735	391.648	457.516
875	FALSE	1	56	C5															1143.62			1917.3				2014-01-11 22:50:04	1.79092	0.847301						173.784	311.233	147.247
876	FALSE	1	56	C5															1503.83			2852.53				2014-01-11 22:50:24	1.12135	1.14998						332.709	373.082	382.608
877	FALSE	1	57	C6															1251.67			54187.5				2014-01-11 22:43:14	0.486683	0.660865						925.788	450.565	611.821
878	FALSE	1	57	C6															1651.72			15012				2014-01-11 22:43:53	1.14413	1.09644						965.424	1104.57	1058.53
879	FALSE	1	57	C6															2482.17			8611.22				2014-01-11 22:44:13	1.59881	1.5885						447.703	715.794	711.175
880	FALSE	1	57	C6															2057.16			15204.1				2014-01-11 22:44:32	0.642615	0.886029						2250.63	1446.29	1994.12
881	FALSE	1	57	C6															1601.03			16251.1				2014-01-11 22:45:11	2.17574	1.74147						803.099	1747.33	1398.58
882	FALSE	1	57	C6															1356.75			6941.72				2014-01-11 22:45:31	0.775622	0.93171						1141.14	885.092	1063.21
883	FALSE	1	57	C6															1507.74			7782.78				2014-01-11 22:45:50	1.1712	0.846432						546.758	640.36	462.793
884	FALSE	1	57	C6															1176.71			2949.4				2014-01-11 22:46:10	0.983223	0.96349						558.801	549.426	538.399
885	FALSE	1	57	C6															1900.08			13584				2014-01-11 22:46:29	0.510473	1.05424						1409.75	719.641	1486.22
886	FALSE	1	58	C7															993.549			27447.2				2014-01-11 22:39:19	0.425564	0.78494						1160.93	494.048	911.258
887	FALSE	1	58	C7															940.577			23812.1				2014-01-11 22:39:58	0.723613	0.849694						1675.03	1212.07	1423.26
888	FALSE	1	58	C7															1380.78			7747.77				2014-01-11 22:40:37	0.848671	0.745951						841.548	714.197	627.754
889	FALSE	1	58	C7															2818.62			4189.25				2014-01-11 22:40:57	0.761795	0.930737						811.121	617.909	754.941
890	FALSE	1	58	C7															1872.02			16506.1				2014-01-11 22:41:17	1.3131	1.33274						1044.89	1372.04	1392.56
891	FALSE	1	58	C7															2597.17			924.495				2014-01-11 22:41:37	1.52424	1.12142
892	FALSE	1	58	C7															1126.64			1236.24				2014-01-11 22:41:56	0.660165	0.534481						385.912	254.766	206.263
893	FALSE	1	58	C7															1351.76			3067.02				2014-01-11 22:42:16	0.578096	1.00005						444.273	256.832	444.296
894	FALSE	1	58	C7															899.513			3257.06				2014-01-11 22:42:35	0.696537	0.838691						265.306	184.795	222.509
895	FALSE	1	59	C8															1336.72			60155.8				2014-01-11 22:35:44	0.514539	1.11727						4049.37	2083.56	4524.25
896	FALSE	1	59	C8															1537.83			32930.9				2014-01-11 22:36:23	0.67753	0.88261						1875.7	1270.85	1655.51
897	FALSE	1	59	C8															1353.74			19845.5				2014-01-11 22:36:43	0.547622	1.00965						608.869	333.43	614.744
898	FALSE	1	59	C8															2483.14			6631.18				2014-01-11 22:37:03	1.43506	1.49469						270.357	387.978	404.098
899	FALSE	1	59	C8															1874.03			18299.2				2014-01-11 22:38:01	1.04675	1.14329						1091.87	1142.91	1248.32
900	FALSE	1	59	C8															2540.16			3429.27				2014-01-11 22:38:21	1.67701	2.01405						185.845	311.665	374.302
901	FALSE	1	60	C9															885.577			41870.2				2014-01-11 22:31:28	0.505446	0.648415						2755.75	1392.88	1786.87
902	FALSE	1	60	C9															1045.64			11974.9				2014-01-11 22:31:48	0.526671	0.872333						953.027	501.932	831.357
903	FALSE	1	60	C9															1212.71			11708.7				2014-01-11 22:32:07	1.00366	0.956438						1193.52	1197.9	1141.53
904	FALSE	1	60	C9															1560.92			5477.31				2014-01-11 22:32:27	1.49774	1.22356						749.904	1123.16	917.55
905	FALSE	1	60	C9															2545.38			17464				2014-01-11 22:32:46	0.507859	1.31176						1109.5	563.472	1455.4
906	FALSE	1	60	C9															1053.66			8823.09				2014-01-11 22:33:06	0.504851	0.927719						1084.44	547.479	1006.05
907	FALSE	1	60	C9															907.509			4992.29				2014-01-11 22:33:26	1.00254	1.00254						193.877
908	FALSE	1	60	C9															1340.77			16260.5				2014-01-11 22:33:46	0.616046	0.957966						1804.6	1111.71	1728.74
909	FALSE	1	60	C9															1873.02			14346.5				2014-01-11 22:34:05	1.1092	1.23859						992.968	1101.4	1229.88
910	FALSE	1	60	C9															912.493			4521.81				2014-01-11 22:34:25	1.1371	1.0555						112.375	127.782
911	FALSE	1	60	C9															3306.41							2014-01-11 22:34:45	0	0
912	FALSE	1	61	C10															850.507			60941.3				2014-01-11 22:27:33	1.04959	1.11024						2233.8	2344.57	2480.05
913	FALSE	1	61	C10															938.554			29787.1				2014-01-11 22:27:53	0.742532	1.43019						2637.67	1958.55	3772.36
914	FALSE	1	61	C10															911.485			9199.15				2014-01-11 22:28:32	0.457418	0.563646						334.262	152.898	188.406
915	FALSE	1	61	C10															953.589			12345.1				2014-01-11 22:28:51	0.516802	0.887765						1059.89	547.755	940.937
916	FALSE	1	61	C10															1376.74			4962.77				2014-01-11 22:29:11	0.558859	0.621173						700.042	391.225	434.847
917	FALSE	1	61	C10															1465.85			16041.7				2014-01-11 22:29:30	0.437449	0.7673						1770.78	774.626	1358.72
918	FALSE	1	61	C10															1412.79			16321.1				2014-01-11 22:29:50	0.661054	1.09071						823.04	544.073	897.696
919	FALSE	1	61	C10															1324.67			5098.09				2014-01-11 22:30:09	0.901871	0.972097						344.298	310.512	334.691
920	FALSE	1	61	C10															1519.89			12608.4				2014-01-11 22:30:29	0.488216	1.2655						1270.26	620.162	1607.51
921	FALSE	1	61	C10															1549.87			2235.84				2014-01-11 22:30:49	1.3399	1.22649
922	FALSE	1	62	C11															1708.82			28501.6				2014-01-11 22:23:39	0.859767	1.15596						1010.74	869.002	1168.37
923	FALSE	1	62	C11															1821.11			27476.8				2014-01-11 22:24:37	0.428533	0.621627						5125.49	2196.44	3186.15
924	FALSE	1	62	C11															1197.69			52165.5				2014-01-11 22:24:57	0.769049	0.909046						2486.37	1912.14	2260.22
925	FALSE	1	62	C11															1279.79			26530.6				2014-01-11 22:25:16	1.26486	1.09819						2400.24	3035.96	2635.91
926	FALSE	1	62	C11															1467.87			19626.7				2014-01-11 22:25:55	0.438201	0.799524						1801.82	789.558	1440.6
927	FALSE	1	62	C11															3013.41			1577.73				2014-01-11 22:26:15	1.02628	0							218.926
928	FALSE	1	62	C11															1256.73			2077.97				2014-01-11 22:26:54	1.24526	1.17525						240.271	299.201	282.38
929	FALSE	1	63	C12															1191.62			60165.5				2014-01-11 22:19:45	0.818954	0.756295						669.306	548.131	506.193
930	FALSE	1	63	C12															2110.03			24714.7				2014-01-11 22:20:04	1.37612	1.2043						650.776	895.547	783.728
931	FALSE	1	63	C12															1277.73			20431.6				2014-01-11 22:21:03	1.26338	1.10729						1572.54	1986.72	1741.26
932	FALSE	1	63	C12															840.473			8832.61				2014-01-11 22:21:23	0.219814	0.514471						428.509		220.456
933	FALSE	1	63	C12															2197.12			3347.14				2014-01-11 22:21:42	1.65656	1.45499						279.014	462.203	405.963
934	FALSE	1	63	C12															1334.72			2837.35				2014-01-11 22:22:02	0.895063	0.935756						394.194	352.828	368.869
935	FALSE	1	63	C12															1544.88			2545.34				2014-01-11 22:22:21	0.869053	0.77607						681.765	592.491	529.098
936	FALSE	1	63	C12															1046.65			1618.93				2014-01-11 22:22:40	0.253486	0.764078						511.91	129.762	391.139
937	FALSE	1	63	C12															1113.62			2249.04				2014-01-11 22:22:59	0.996433	0.892626						311.563	310.452	278.109
938	FALSE	1	64	C13															1729.97			141239				2014-01-11 22:15:32	1.02439	1.00116						6248.45	6400.85	6255.7
939	FALSE	1	64	C13															1020.63			46537				2014-01-11 22:15:51	0.774921	1.37061						2149.66	1665.82	2946.34
940	FALSE	1	64	C13															1213.64			61420.7				2014-01-11 22:16:30	0.589811	1.14966						3658.72	2157.95	4206.29
941	FALSE	1	64	C13															2367.11			11248				2014-01-11 22:16:50	1.34172	0.976528						504.968	677.525	493.115
942	FALSE	1	64	C13															1001.68			25411.3				2014-01-11 22:17:28	0.54403	0.732974						3097.1	1684.91	2270.1
943	FALSE	1	64	C13															1527.85			34152.8				2014-01-11 22:17:48	0.702697	0.954209						2753.3	1934.74	2627.22
944	FALSE	1	64	C13															1509.79			6722.93				2014-01-11 22:18:07	1.0807	1.04446						470.524	508.497	491.444
945	FALSE	1	64	C13															1274.74			6150.91				2014-01-11 22:18:27	0.757976	0.720868						850.024	644.298	612.755
946	FALSE	1	64	C13															1077.6			3252.29				2014-01-11 22:18:46	0.533278	0.473202						375.43	200.209	177.654
947	FALSE	1	64	C13															831.427			3901.99				2014-01-11 22:19:06	0.877912	0.820799						204.771	179.771
948	FALSE	1	65	C14															1234.67			15300				2014-01-11 22:12:56	0.673358	0.778145						445.035	299.668	346.302
949	FALSE	1	65	C14															1055.69			51690.5				2014-01-11 22:13:15	0.547847	1.16474						2788.03	1527.41	3247.32
950	FALSE	1	65	C14															1920.16			8834.48				2014-01-11 22:13:35	0.800406	0.820914						1138.26	911.074	934.417
951	FALSE	1	65	C14															1507.85			9269.96				2014-01-11 22:13:54	1.4159	0.942328						799.415	1131.89	753.312
952	FALSE	1	65	C14															1764.9			4741.61				2014-01-11 22:14:14	1.02399	1.07414						353.759	362.248	379.987
953	FALSE	1	65	C14															1211.65			74085.7				2014-01-11 22:14:33	0.482741	1.14961						5991.43	2892.31	6887.83
954	FALSE	1	65	C14															2121.92			5146.72				2014-01-11 22:14:53	0.663692	1.18821						256.207	170.043	304.429
955	FALSE	1	66	C15															1508.91			17600.9				2014-01-11 22:09:01	1.31648	1.04149						1514.56	1993.89	1577.4
956	FALSE	1	66	C15															2310.16			4357.15				2014-01-11 22:09:20	1.09039	1.18873						621.953	678.17	739.334
957	FALSE	1	66	C15															1283.79			10000.5				2014-01-11 22:09:40	0.535828	0.520412						722.319	387.039	375.903
958	FALSE	1	66	C15															1703.95			5271.27				2014-01-11 22:10:00	1.12307	1.23818						391.042	439.166	484.18
959	FALSE	1	66	C15															2097.94			9209.62				2014-01-11 22:10:20	1.04994	1.34993						660.015	692.976	890.971
960	FALSE	1	66	C15															955.561			12069.7				2014-01-11 22:10:39	0.602847	1.2716						662.67	399.489	842.649
961	FALSE	1	66	C15															2109.15			4370.42				2014-01-11 22:10:59	1.03175	0.923829						589.128	607.831	544.254
962	FALSE	1	66	C15															1801			5179.98				2014-01-11 22:11:18	1.35596	1.21125						475.597	644.892	576.067
963	FALSE	1	67	C16															1765.93			13748.9				2014-01-11 22:05:05	1.23535	1.01624						658.333	813.272	669.025
964	FALSE	1	67	C16															2027.04			5611.17				2014-01-11 22:05:24	1.31416	0.977869						722.464	949.431	706.475
965	FALSE	1	67	C16															916.538			13206				2014-01-11 22:06:04	0.81318	1.35515						673.008	547.277	912.026
966	FALSE	1	67	C16															1259.71			2304.66				2014-01-11 22:06:23	0.566918	0.731566						384.849	218.178	281.542
967	FALSE	1	67	C16															902.522			6318.28				2014-01-11 22:06:43	0.297026	0.297026						349.503
968	FALSE	1	67	C16															1201.75			5305.44				2014-01-11 22:07:03	0.496783	0.966805						904.286	449.234	874.267
969	FALSE	1	67	C16															895.563			11924.3				2014-01-11 22:07:22	0.437134	1.02972						918.812	401.644	946.116
970	FALSE	1	68	C17															809.556			83594.6				2014-01-11 22:00:12	0.39372	1.00988						4059.72	1598.4	4099.83
971	FALSE	1	68	C17															894.607			45595.4				2014-01-11 22:00:32	0.453558	1.06479						2064.4	936.325	2198.14
972	FALSE	1	68	C17															914.542			28668.1				2014-01-11 22:00:52	0.73701	1.38403						1702.03	1254.42	2355.67
973	FALSE	1	68	C17															1549.9			23864.4				2014-01-11 22:01:30	0.893796	0.85411						810.465	724.391	692.226
974	FALSE	1	68	C17															1199.71			10519.7				2014-01-11 22:01:50	0.476035	0.965346						1161.51	552.918	1121.26
975	FALSE	1	68	C17															2101.22			12349.9				2014-01-11 22:02:29	0.896724	0.90491						1058.68	949.342	958.008
976	FALSE	1	68	C17															814.481			10814.2				2014-01-11 22:02:49	0.442482	0.854485						502.544	222.366	429.416
977	FALSE	1	68	C17															835.491			5631.3				2014-01-11 22:03:08	0.380964	0.441674						361.562		159.692
978	FALSE	1	68	C17															1383.83			8076.93				2014-01-11 22:03:27	0.619645	1.0642						580.229	359.536	617.478
979	FALSE	1	68	C17															1108.66			231.024				2014-01-11 22:03:47	0	0
980	FALSE	1	69	C18															1570.93			83210.8				2014-01-11 21:56:56	0.530696	1.07548						3430.54	1820.58	3689.49
981	FALSE	1	69	C18															1781.93			61290.7				2014-01-11 21:57:16	1.04273	1.27488						688.326	717.741	877.53
982	FALSE	1	69	C18															1189.79			13052.6				2014-01-11 21:57:55	1.0856	0.832295						1518.86	1648.87	1264.14
983	FALSE	1	69	C18															2399.16			11544.3				2014-01-11 21:58:15	2.49489	2.1175						205.158	511.847	434.421
984	FALSE	1	69	C18															2105.28			8948.09				2014-01-11 21:59:14	1.27291	1.27048						892.126	1135.59	1133.43
985	FALSE	1	69	C18															2921.48			3887.84				2014-01-11 21:59:33	0.80625	1.26805						350.129	282.291	443.982
986	FALSE	1	69	C18															812.483			9040.89				2014-01-11 21:59:52	0.529633	1.00148						790.104	418.465	791.27
987	FALSE	1	70	C19															1481.92			16356.9				2014-01-11 21:53:01	0.911778	0.94047						1789.88	1631.98	1683.33
988	FALSE	1	70	C19															811.491			45030.3				2014-01-11 21:53:20	0.386087	0.809912						1213.33	468.452	982.692
989	FALSE	1	70	C19															1348.78			11599.4				2014-01-11 21:53:40	0.633639	0.997007						1164.15	737.65	1160.67
990	FALSE	1	70	C19															840.488			14766.9				2014-01-11 21:54:00	0.537601	0.722616						339.933	182.748	245.641
991	FALSE	1	70	C19															871.495			10406.2				2014-01-11 21:54:19	0.442573	0.366064						374.286	165.649	137.012
992	FALSE	1	70	C19															1540.95			3509.04				2014-01-11 21:54:39	0.880837	0.694318						656.374	578.158	455.732
993	FALSE	1	70	C19															911.532			8783.14				2014-01-11 21:54:59	0.282781	0.638657						651.286	184.171	415.948
994	FALSE	1	70	C19															962.568			4084.3				2014-01-11 21:55:18	0.557391	0.665351						274.574	153.045	182.688
995	FALSE	1	70	C19															2100.2			8423.9				2014-01-11 21:55:38	1.03845	1.23136						741.757	770.279	913.37
996	FALSE	1	70	C19															2920.47			5685.48				2014-01-11 21:55:57	0.805463	1.75703						341.852	275.349	600.645
997	FALSE	1	71	C20															1064.63			71603.2				2014-01-11 21:48:47	1.25079	1.29512						1989.33	2488.23	2576.42
998	FALSE	1	71	C20															1213.66			87526.6				2014-01-11 21:49:06	0.381518	0.949163						6304.29	2405.2	5983.8
999	FALSE	1	71	C20															881.569			37642.4				2014-01-11 21:49:26	0.535053	1.29665						1814.17	970.677	2352.35
1000	FALSE	1	71	C20															1592.86			199977				2014-01-11 21:49:45	1.23238	1.2922						8922.3	10995.7	11529.4
1001	FALSE	1	71	C20															1517.86			4877.17				2014-01-11 21:50:24	0.874464	0.991816						477.369	417.442	473.462
1002	FALSE	1	71	C20															1150.7			10754.1				2014-01-11 21:50:43	1.20246	1.38363						659.514	793.039	912.52
1003	FALSE	1	71	C20															909.561			8952.35				2014-01-11 21:51:03	0.413073	1.19897						420.192	173.57	503.799
1004	FALSE	1	71	C20															824.476			9850.63				2014-01-11 21:51:23	0.854027	0.55775						323.973	276.682	180.696
1005	FALSE	1	71	C20															1567.95			4538.09				2014-01-11 21:51:42	0.836638	1.08551						378.965	317.057	411.369
1006	FALSE	1	71	C20															1300.71			2088.31				2014-01-11 21:52:02	0.538289	1.5641						164.817		257.79
1007	FALSE	1	71	C20															1156.66			1559.88				2014-01-11 21:52:22	0.922858	2.01266						249.529	230.28	502.217
1008	FALSE	1	72	C21															1585.92			597723				2014-01-11 21:45:12	0.878007	0.901532						22737.8	19964	20498.9
1009	FALSE	1	72	C21															1732.03			28158.2				2014-01-11 21:46:10	0.556466	0.981758						1571.62	874.55	1542.95
1010	FALSE	1	72	C21															979.585			7471.61				2014-01-11 21:47:09	0.442549	0.520322						527.642	233.507	274.544
1011	FALSE	1	72	C21															1482.86			3128.17				2014-01-11 21:47:29	0.928116	1.14417						415.523	385.654	475.43
1012	FALSE	1	72	C21															1597.92			9429.31				2014-01-11 21:47:48	0.897591	1.12117						789.21	708.388	884.839
1013	FALSE	1	72	C21															1690.92			3169.7				2014-01-11 21:48:07	0.588606	0.955401						288.903	170.05	276.018
1014	FALSE	1	72	C21															2298.11			1021.43				2014-01-11 21:48:27	1.27849	1.55183						134.321	171.728	208.444
1015	FALSE	1	73	C22															1026.6			13211.8				2014-01-11 21:43:54	0.466568	0.77988						848.772	396.01	661.94
1016	FALSE	1	73	C22															2106.06			17475.5				2014-01-11 21:44:14	0.904373	1.05135						1357.39	1227.59	1427.09
1017	FALSE	1	73	C22															1423.84			15077.6				2014-01-11 21:44:34	0.876439	1.14372						1414.94	1240.11	1618.29
1018	FALSE	1	73	C22															1415.95			34120				2014-01-11 21:44:53	0.469036	0.853294						2263.5	1061.66	1931.43
1019	FALSE	1	74	C23															2351.18			7625.41				2014-01-11 21:40:38	1.58858	1.08553						448.441	712.384	486.798
1020	FALSE	1	74	C23															810.562			48916.7				2014-01-11 21:40:58	0.352165	0.871743						2140.73	753.891	1866.17
1021	FALSE	1	74	C23															868.568			15764.2				2014-01-11 21:41:18	0.811748	0.811748						158.973
1022	FALSE	1	74	C23															1003.62			7344.96				2014-01-11 21:41:57	1.02198	0.66288						390.612	399.196	258.929
1023	FALSE	1	74	C23															1599.98			10024.9				2014-01-11 21:42:17	0.608662	0.767433						638.798	388.812	490.235
1024	FALSE	1	74	C23															1962.09			3525.1				2014-01-11 21:42:36	1.18931	1.36985						468.421	557.099	641.669
1025	FALSE	1	74	C23															1324.75			3063.21				2014-01-11 21:42:55	0.890123	1.04007						192.705		200.426
1026	FALSE	1	74	C23															1498.91			1867.67				2014-01-11 21:43:15	0.729427	0.787985						232.821	169.826	183.459
1027	FALSE	1	75	C24															2310.27			33015.4				2014-01-11 21:36:04	0.473141	1.01797						2659.2	1258.18	2706.98
1028	FALSE	1	75	C24															2182.16			14571.2				2014-01-11 21:36:43	0.685274	0.868374						1131.39	775.312	982.469
1029	FALSE	1	75	C24															1961.07			9405.78				2014-01-11 21:37:03	0.744371	1.05386						1245.69	927.253	1312.78
1030	FALSE	1	75	C24															1202.8			2561.33				2014-01-11 21:37:22	0.784713	0.735424						633.754	497.315	466.078
1031	FALSE	1	75	C24															1051.73			5769.93				2014-01-11 21:37:42	0.733752	0.733752						196.508
1032	FALSE	1	75	C24															1833.01			6666.3				2014-01-11 21:38:01	0.927703	0.905075						483.918	448.932	437.983
1033	FALSE	1	75	C24															1272.71			1655.52				2014-01-11 21:38:21	1.14885	0.736321						311.33	357.672	229.239
1034	FALSE	1	75	C24															1510.94			3130.44				2014-01-11 21:38:41	0.839259	1.15402						351.584	295.07	405.734
1035	FALSE	1	75	C24															939.545			1558.22				2014-01-11 21:39:01	0.927828	0.927828						139.16
1036	FALSE	1	75	C24															896.508			2442.41				2014-01-11 21:39:20	0.928478	0.928478						114.348
1037	FALSE	1	76	D1															1765.91			289702				2014-01-11 23:06:40	0.948814	1.06325						5867.39	5567.06	6238.52
1038	FALSE	1	76	D1															882.572			161373				2014-01-11 23:07:18	0.201562	0.459478						340.002	68.5316	156.223
1039	FALSE	1	76	D1															1748.98			4573.85				2014-01-11 23:07:57	0.787529	0.736134						708.968	558.333	521.895
1040	FALSE	1	76	D1															1265.77			4447.9				2014-01-11 23:08:16	0.841383	0.699457						263.612	221.799	184.386
1041	FALSE	1	76	D1															1661.84			30476.4				2014-01-11 23:08:36	0.553895	0.0905928						3143.12	1740.96	284.744
1042	FALSE	1	76	D1															1434.81			5042.45				2014-01-11 23:08:56	0.485677	0.657016						739.697	359.254	485.993
1043	FALSE	1	76	D1															1302.68			3330.76				2014-01-11 23:09:15	0.617268	0.697244						335.26	206.945	233.758
1044	FALSE	1	76	D1															1549.84			16381.1				2014-01-11 23:09:34	0.689153	1.29737						397.04	273.621	515.109
1045	FALSE	1	76	D1															1516.88			1090.78				2014-01-11 23:09:54	0.65783	1.58311						200.015	131.575	316.644
1046	FALSE	1	77	D2															1663.88			116866				2014-01-11 23:10:14	0.541038	0.0440604						12146.5	6571.74	535.181
1047	FALSE	1	77	D2															1695.92			25523.9				2014-01-11 23:10:53	0.892311	0.763646						1836.12	1638.39	1402.14
1048	FALSE	1	77	D2															828.533			31369.7				2014-01-11 23:11:13	0.68101	1.02201						558.15	380.106	570.435
1049	FALSE	1	77	D2															1447.81			16201.4				2014-01-11 23:11:32	0.917455	0.938407						973.108	892.783	913.171
1050	FALSE	1	77	D2															1249.77			8284.97				2014-01-11 23:11:51	0.611995	0.730039						593.206	363.039	433.064
1051	FALSE	1	77	D2															875.484			11061.1				2014-01-11 23:12:11	0.245149	0.407524						574.633	140.871	234.177
1052	FALSE	1	77	D2															886.486			63078.8				2014-01-11 23:12:30	0.787596	0.787596						173.893
1053	FALSE	1	77	D2															2017.16			3673.69				2014-01-11 23:12:50	0.934526	1.31141						468.768	438.075	614.747
1054	FALSE	1	77	D2															1319.68			162882				2014-01-11 23:13:09	0.542964	1.0854						3781.88	2053.43	4104.85
1055	FALSE	1	77	D2															901.487			2236.18				2014-01-11 23:13:29	0.531615	0.531615						230.97
1056	FALSE	1	77	D2															1529.84			9051.05				2014-01-11 23:13:48	0.485888	1.02783						885.6	430.302	910.247
1057	FALSE	1	78	D3															1051.71			22383.5				2014-01-11 23:14:27	0.617744	0.440647						413.72	255.573	182.305
1058	FALSE	1	78	D3															1207.68			11472				2014-01-11 23:14:47	0.788356	0.792234						973.884	767.767	771.543
1059	FALSE	1	78	D3															1391.79			4498.19				2014-01-11 23:15:06	0.81062	1.01403						721.952	585.229	732.078
1060	FALSE	1	78	D3															885.5			36107				2014-01-11 23:15:26	0.383593	0.60545						342.835	131.509	207.569
1061	FALSE	1	78	D3															1335.75			6067.83				2014-01-11 23:15:45	0.869441	1.20681						610.665	530.937	736.959
1062	FALSE	1	78	D3															2025.05			3116.36				2014-01-11 23:16:05	1.62287	1.40469						515.579	836.716	724.227
1063	FALSE	1	78	D3															938.512			3730.6				2014-01-11 23:16:24	0.540518	0.429229						312.422	168.87
1064	FALSE	1	78	D3															924.507			4945.38				2014-01-11 23:16:44	0.264086	0.281724						480.937	127.009	135.491
1065	FALSE	1	78	D3															916.493			3691.27				2014-01-11 23:17:03	0.793552	0.793552						147.04
1066	FALSE	1	78	D3															1586.88			3188.96				2014-01-11 23:17:22	0.532194	1.35483						367.666	195.669	498.122
1067	FALSE	1	78	D3															909.494			2985.5				2014-01-11 23:17:42	0	0
1068	FALSE	1	79	D4															2394.16			18226.5				2014-01-11 23:18:21	1.31507	1.54786						725.801	954.482	1123.44
1069	FALSE	1	79	D4															864.521			14894				2014-01-11 23:19:00	0.378512	0.286995						346.308	131.082
1070	FALSE	1	79	D4															1148.71			18061				2014-01-11 23:19:19	0.879737	1.19348						865.965	761.822	1033.51
1071	FALSE	1	79	D4															1316.75			25427.8				2014-01-11 23:19:39	0.618904	1.21699						1320.24	817.105	1606.72
1072	FALSE	1	79	D4															1542.99			10790.7				2014-01-11 23:19:58	0.668403	0.872275						1421.24	949.957	1239.71
1073	FALSE	1	79	D4															1668.91			17850.4				2014-01-11 23:20:18	0.77261	0.337906						2197.84	1698.07	742.665
1074	FALSE	1	79	D4															1309.73			11321.1				2014-01-11 23:20:37	0.655924	0.849895						756.303	496.078	642.778
1075	FALSE	1	79	D4															1260.75			2872.26				2014-01-11 23:20:57	0.412239	0.936566						493.986	203.64	462.65
1076	FALSE	1	79	D4															870.476			2805.81				2014-01-11 23:21:16	0	0
1077	FALSE	1	79	D4															892.493			2054.35				2014-01-11 23:21:36	1.01201	1.01201						95.4974
1078	FALSE	1	80	D5															1464.77			22356.2				2014-01-11 23:22:54	0.738963	0.42046						1566.95	1157.92	658.84
1079	FALSE	1	80	D5															2100.21			9676.98				2014-01-11 23:23:13	1.00705	1.0883						1013.61	1020.76	1103.12
1080	FALSE	1	80	D5															1689.87			11219.6				2014-01-11 23:23:33	1.0214	1.14395						1135.96	1160.27	1299.48
1081	FALSE	1	80	D5															1503.8			6315.66				2014-01-11 23:23:52	0.901862	0.910617						718.12	647.645	653.932
1082	FALSE	1	80	D5															851.467			7359.48				2014-01-11 23:24:31	0.818985	0.818985						191.735
1083	FALSE	1	80	D5															1111.62			1958.56				2014-01-11 23:24:50	1.13194	0.841864						215.383	243.801	181.323
1084	FALSE	1	80	D5															1219.68			12849.9				2014-01-11 23:25:10	0.609487	0.981534						574.448	350.119	563.84
1085	FALSE	1	80	D5															1772.87			1295.75				2014-01-11 23:25:30	1.22359	0.858866						276.794	338.681	237.729
1086	FALSE	1	81	D6															1221.67			69150.7				2014-01-11 23:26:09	0.505666	1.01668						2033.83	1028.44	2067.75
1087	FALSE	1	81	D6															919.527			12913.7				2014-01-11 23:26:48	0.302555	0.403613						458.407	138.693	185.019
1088	FALSE	1	81	D6															1363.78			5124.36				2014-01-11 23:27:28	0.693784	0.887295						733.448	508.855	650.785
1089	FALSE	1	81	D6															2051.07			9086.78				2014-01-11 23:27:47	0.614841	0.273499						1556.5	957.001	425.702
1090	FALSE	1	81	D6															1467.84			22167.8				2014-01-11 23:28:07	0.601178	0.412263						1480.96	890.322	610.545
1091	FALSE	1	81	D6															1946.05			2847.68				2014-01-11 23:28:26	1.29328	0.774052						360.116	465.731	278.748
1092	FALSE	1	81	D6															907.481			3444.28				2014-01-11 23:28:46	0.543839	0.306458						404.808	220.15	124.057
1093	FALSE	1	81	D6															1346.77			47707.2				2014-01-11 23:29:05	0.684427	0.732431						4419.49	3024.82	3236.97
1094	FALSE	1	81	D6															947.527			1797.17				2014-01-11 23:29:25	0.794344	0.794344						177.462
1095	FALSE	1	82	D7															1248.79			72992.9				2014-01-11 23:29:44	0.523018	1.28166						6052.1	3165.35	7756.75
1096	FALSE	1	82	D7															1335.75			7757.07				2014-01-11 23:30:04	0.950301	0.903168						789.677	750.431	713.211
1097	FALSE	1	82	D7															1071.65			42169				2014-01-11 23:30:23	0.182647	0.716501						1749.51	319.543	1253.53
1098	FALSE	1	82	D7															1218.67			26216.2				2014-01-11 23:30:43	0.500675	0.679808						1297.43	649.59	882.003
1099	FALSE	1	82	D7															1025.61			21180.4				2014-01-11 23:31:03	0.573765	0.705642						1441.97	827.351	1017.51
1100	FALSE	1	82	D7															916.51			5505.74				2014-01-11 23:31:22	0.308121	0.348875						330.779	101.92
1101	FALSE	1	82	D7															923.507			8666.92				2014-01-11 23:31:42	0.400685	0.433858						468.156	187.583	203.113
1102	FALSE	1	82	D7															1056.58			4776.67				2014-01-11 23:32:01	0.424351	1.01605						527.837	223.988	536.31
1103	FALSE	1	82	D7															1470.93			18245.2				2014-01-11 23:32:21	0.458037	0.270185						1252.37	573.631	338.371
1104	FALSE	1	83	D8															1180.66			101170				2014-01-11 23:33:00	0.523785	0.777409						506.2	265.14	393.525
1105	FALSE	1	83	D8															896.504			13270.3				2014-01-11 23:33:39	1.02895	0.670118						607.378	624.964	407.015
1106	FALSE	1	83	D8															1499.84			25789.1				2014-01-11 23:34:19	0.980993	1.23379						1295.55	1270.92	1598.43
1107	FALSE	1	83	D8															1469.87			20425.2				2014-01-11 23:34:38	0.640107	0.59809						1190.67	762.157	712.129
1108	FALSE	1	83	D8															1685.92			5846.26				2014-01-11 23:34:58	0.95162	1.12142						669.772	637.368	751.097
1109	FALSE	1	83	D8															994.555			3885.46				2014-01-11 23:35:17	1.18523	1.03587						263.287	312.055	272.731
1110	FALSE	1	83	D8															1775.91			3236.38				2014-01-11 23:35:37	0.994295	1.03504						314.643	312.848	325.669
1111	FALSE	1	83	D8															2415.2			707.724				2014-01-11 23:35:56	1.51485	1.12102
1112	FALSE	1	83	D8															1556.83			1653.15				2014-01-11 23:36:16	1.02163	1.13387						284.972	291.136	323.12
1113	FALSE	1	84	D9															1328.71			4599.66				2014-01-11 23:37:35	0.917128	0.812698						361.329	331.385	293.651
1114	FALSE	1	84	D9															1030.6			19289.7				2014-01-11 23:37:55	0.767254	0.768174						1536.18	1178.64	1180.05
1115	FALSE	1	84	D9															924.502			6663.24				2014-01-11 23:38:14	0.512496	0.407164						411.01	210.641	167.349
1116	FALSE	1	84	D9															1567.81			3873.31				2014-01-11 23:38:34	1.47	1.64152						541.652	796.229	889.133
1117	FALSE	1	84	D9															1023.61			22203.8				2014-01-11 23:38:53	0.354793	0.846023						1572.37	557.866	1330.26
1118	FALSE	1	84	D9															1451.86			4801.09				2014-01-11 23:39:13	0.964124	0.997814						620.026	597.782	618.67
1119	FALSE	1	84	D9															950.511			2537.71				2014-01-11 23:39:32	0.983781	0.983781						164.363
1120	FALSE	1	84	D9															1312.72			4409.72				2014-01-11 23:39:52	1.24072	0.66055						306.171	379.873	202.242
1121	FALSE	1	84	D9															1009.59			1580.1				2014-01-11 23:40:11	0.910846	0.910846						135.669
1122	FALSE	1	85	D10															1504.9			86750.2				2014-01-11 23:40:31	0.900039	1.1239						4156.72	3741.21	4671.74
1123	FALSE	1	85	D10															1309.73			19503.4				2014-01-11 23:40:50	0.772061	0.844141						517.453	399.505	436.803
1124	FALSE	1	85	D10															1249.78			81140.9				2014-01-11 23:41:29	0.609208	1.51723						3571.25	2175.63	5418.4
1125	FALSE	1	85	D10															1900.99			5677.32				2014-01-11 23:41:48	1.44253	1.47253						439.097	633.412	646.584
1126	FALSE	1	85	D10															1684.94			8247.65				2014-01-11 23:42:08	0.888718	1.11114						895.072	795.467	994.552
1127	FALSE	1	85	D10															1450.81			15087.5				2014-01-11 23:42:27	0.929645	0.956213						1374.93	1278.2	1314.72
1128	FALSE	1	85	D10															1471.92			9531.3				2014-01-11 23:42:46	0.698882	0.895959						1039.33	726.37	931.199
1129	FALSE	1	85	D10															1496.82			38593.9				2014-01-11 23:43:05	0.762003	0.87241						2428.32	1850.39	2118.49
1130	FALSE	1	85	D10															1735.92			2503.3				2014-01-11 23:43:25	1.44167	1.60882						306.144	441.359	492.529
1131	FALSE	1	85	D10															1695.81			4737.77				2014-01-11 23:43:44	1.21842	1.44475						507.424	618.257	733.101
1132	FALSE	1	85	D10															1614.01			1348.02				2014-01-11 23:44:04	0.976339	1.07002						257.163	251.079	275.169
1133	FALSE	1	86	D11															1771.88			107782				2014-01-11 23:44:24	1.28528	1.24821						642.531	825.834	802.015
1134	FALSE	1	86	D11															1498.83			71971				2014-01-11 23:44:43	0.947441	1.02298						3721.12	3525.54	3806.63
1135	FALSE	1	86	D11															1748.92			11969.9				2014-01-11 23:45:03	1.25785	1.20871						481.467	605.613	581.955
1136	FALSE	1	86	D11															1487.79			9178.81				2014-01-11 23:45:22	0.880596	0.697435						894.916	788.06	624.146
1137	FALSE	1	86	D11															1267.74			10316.8				2014-01-11 23:45:41	0.823913	0.940226						787.668	648.969	740.586
1138	FALSE	1	86	D11															1025.62			19867.2				2014-01-11 23:46:01	0.700714	1.00564						1214.15	850.771	1220.99
1139	FALSE	1	86	D11															1043.6			3699.47				2014-01-11 23:46:21	0.520125	0.268049						351.501	182.824
1140	FALSE	1	86	D11															1117.65			2705.9				2014-01-11 23:46:40	0.802604	1.07566						292.654	234.885	314.797
1141	FALSE	1	86	D11															1307.71			3059.33				2014-01-11 23:47:00	1.02853	0.620966						197.797	203.44
1142	FALSE	1	86	D11															953.529			595.962				2014-01-11 23:47:39	0	0
1143	FALSE	1	86	D11															922.516			1016.46				2014-01-11 23:47:58	0	1.08705								110.345
1144	FALSE	1	87	D12															1455.88			24978				2014-01-11 23:48:18	0.650656	0.772833						1206.9	785.277	932.733
1145	FALSE	1	87	D12															1218.68			7813				2014-01-11 23:48:37	0.515377	0.756792						613.734	316.304	464.469
1146	FALSE	1	87	D12															904.523			11806.5				2014-01-11 23:48:57	0.873726	0.441223						542.944	474.384	239.559
1147	FALSE	1	87	D12															1133.69			11404.4				2014-01-11 23:49:17	0.452431	0.648357						482.947	218.5	313.122
1148	FALSE	1	87	D12															1500.83			66756.7				2014-01-11 23:49:36	1.00653	1.057						3370.5	3392.52	3562.63
1149	FALSE	1	87	D12															1247.77			13632.4				2014-01-11 23:49:55	0.667454	1.2796						712.068	475.273	911.164
1150	FALSE	1	87	D12															1465.89			36282.7				2014-01-11 23:50:15	0.677942	0.855278						3173	2151.11	2713.8
1151	FALSE	1	87	D12															1523.85			1974.31				2014-01-11 23:50:35	1.25777	1.64665						324.546	408.206	534.415
1152	FALSE	1	87	D12															1098.68			12248.3				2014-01-11 23:50:54	0.396103	0.620503						1340	530.779	831.476
1153	FALSE	1	87	D12															948.523			2677.79				2014-01-11 23:51:14	0.799523	0.443145						245.894	196.598
1154	FALSE	1	87	D12															942.527			1420.91				2014-01-11 23:51:34	1.0637	0.672731						162.41	172.755
1155	FALSE	1	87	D12															1478.8			2164.33				2014-01-11 23:51:54	0.901977	0.829694						376.153	339.281	312.092
1156	FALSE	1	88	D13															1051.73			66192				2014-01-11 23:52:13	0.261828	0.592648						973.594	254.914	576.998
1157	FALSE	1	88	D13															1466.9			55492.1				2014-01-11 23:52:33	0.889285	0.841952						4377.78	3893.09	3685.88
1158	FALSE	1	88	D13															1910.02			24285.3				2014-01-11 23:52:53	1.02932	1.01595						1311.12	1349.56	1332.03
1159	FALSE	1	88	D13															931.572			19594.3				2014-01-11 23:53:12	0.65121	0.609567						865.89	563.876	527.817
1160	FALSE	1	88	D13															2979.42			38952.6				2014-01-11 23:53:31	0.661921	1.04011						1332.13	881.767	1385.56
1161	FALSE	1	88	D13															1019.65			4431.34				2014-01-11 23:53:51	0.482017	0.439813						234.612	113.087
1162	FALSE	1	88	D13															1207.69			43383.5				2014-01-11 23:54:10	0.761183	0.915657						1984.06	1510.23	1816.71
1163	FALSE	1	88	D13															1026.64			4866.32				2014-01-11 23:54:29	1.14621	0.774115						209.525	240.161	162.197
1164	FALSE	1	88	D13															903.508			5153.82				2014-01-11 23:54:49	0.889414	0.605049						324.913	288.982	196.588
1165	FALSE	1	88	D13															912.515			1687.88				2014-01-11 23:55:08	0.517871	0.590601						173.765		102.626
1166	FALSE	1	88	D13															1667.95			1240.36				2014-01-11 23:55:28	0.964607	0.8321
1167	FALSE	1	88	D13															947.525			1079.04				2014-01-11 23:55:47	0.759431	0.759431						125.587
1168	FALSE	1	89	D14															1438.83			223025				2014-01-11 23:56:06	0.766545	0.779051						11664	8940.95	9086.82
1169	FALSE	1	89	D14															2978.45			74716.4				2014-01-11 23:56:26	0.647663	1.15951						1821.34	1179.61	2111.87
1170	FALSE	1	89	D14															1852.1			6981.52				2014-01-11 23:56:46	0.745402	1.00792						1259.45	938.8	1269.43
1171	FALSE	1	89	D14															959.541			2568.94				2014-01-11 23:57:05	0.351397	0.709917						240.232		170.545
1172	FALSE	1	90	D15															1902			6425.65				2014-01-11 23:58:23	1.3277	0.874087						633.944	841.685	554.122
1173	FALSE	1	90	D15															2020.12			8863.76				2014-01-11 23:58:42	0.802917	1.35381						789.989	634.296	1069.49
1174	FALSE	1	90	D15															2472.28			2398.93				2014-01-11 23:59:02	1.48934	1.70478						304.543	453.568	519.179
1175	FALSE	1	90	D15															1687.95			29573.4				2014-01-11 23:59:21	0.927157	1.09451						1649.93	1529.75	1805.87
1176	FALSE	1	90	D15															982.564			2990.59				2014-01-11 23:59:41	1.53228	0							194.56
1177	FALSE	1	90	D15															929.547			4575.68				2014-01-12 00:00:01	0.788542	0.518377						291.127	229.566	150.914
1178	FALSE	1	90	D15															1587.92			1568.03				2014-01-12 00:00:20	0.912466	1.16395						318.267	290.408	370.449
1179	FALSE	1	90	D15															2674.26			1625.23				2014-01-12 00:00:39	0.998164	0.998164						165.447
1180	FALSE	1	91	D16															1439.84			314571				2014-01-12 00:00:59	0.738192	0.889108						14520.4	10718.9	12910.2
1181	FALSE	1	91	D16															1423.88			4190.56				2014-01-12 00:01:39	0.667566	1.14201						654.196	436.719	747.101
1182	FALSE	1	91	D16															1396.89			4487.7				2014-01-12 00:01:58	0.717023	0.966804						492.413	353.071	476.067
1183	FALSE	1	91	D16															1053.62			17787.9				2014-01-12 00:02:18	0.169558	0.779565						1444.49	244.926	1126.08
1184	FALSE	1	91	D16															1452.83			20050.3				2014-01-12 00:02:38	0.9735	1.12547						1590.74	1548.58	1790.33
1185	FALSE	1	91	D16															1685.93			21284.7				2014-01-12 00:02:57	1.25969	1.41663						1127.79	1420.67	1597.66
1186	FALSE	1	91	D16															2335.19			1172				2014-01-12 00:03:17	0.888763	1.36265						220.82	196.257	300.901
1187	FALSE	1	91	D16															2979.49			14493.5				2014-01-12 00:03:36	0.961714	1.13042						429.864	413.406	485.928
1188	FALSE	1	91	D16															1011.64			24713.7				2014-01-12 00:03:56	0.472201	0.917039						1382.69	652.91	1267.99
1189	FALSE	1	91	D16															934.556			1908.02				2014-01-12 00:04:16	1.1345	1.11233							110.152	107.999
1190	FALSE	1	91	D16															903.523			1538.39				2014-01-12 00:04:35	0.998164	0.998164						112.367
1191	FALSE	1	92	D17															1688.97			97714.5				2014-01-12 00:05:14	0.768829	1.2938						3693.61	2839.75	4778.8
1192	FALSE	1	92	D17															2051.13			32897.7				2014-01-12 00:06:33	0.558703	0.376029						2735.43	1528.29	1028.6
1193	FALSE	1	92	D17															800.487			35513				2014-01-12 00:06:52	0.582952	0.695584						287.212	167.431	199.78
1194	FALSE	1	92	D17															888.527			6320.65				2014-01-12 00:07:11	1.01753	0.597145						451.173	459.082	269.416
1195	FALSE	1	92	D17															868.552			10441.6				2014-01-12 00:07:31	0.49865	0.49865						220.959
1196	FALSE	1	92	D17															811.487			9353.15				2014-01-12 00:07:50	1.02361	1.02361						156.281
1197	FALSE	1	92	D17															857.526			5396.83				2014-01-12 00:08:10	0.601843	0.59486						340.903	205.17	202.79
1198	FALSE	1	92	D17															848.508			6087.65				2014-01-12 00:08:29	0.403225	0.480916						240.673		115.743
1199	FALSE	1	93	D18															818.532			50267.4				2014-01-12 00:08:49	0.451719	0.449326						801.48	362.044	360.126
1200	FALSE	1	93	D18															1098.74			203760				2014-01-12 00:09:09	0.325135	0.680971						17528.9	5699.26	11936.7
1201	FALSE	1	93	D18															1686.99			48136.3				2014-01-12 00:09:28	1.01482	1.13549						2172.58	2204.78	2466.94
1202	FALSE	1	93	D18															836.526			40115.9				2014-01-12 00:09:47	0.730329	1.40026						768.714	561.414	1076.4
1203	FALSE	1	93	D18															802.49			38729.8				2014-01-12 00:10:07	0.410133	0.251665						360.899	148.016
1204	FALSE	1	93	D18															825.493			19683.8				2014-01-12 00:10:26	0.43263	0.396431						362.797	156.957	143.824
1205	FALSE	1	93	D18															1464.87			20053.3				2014-01-12 00:10:46	0.658999	1.16744						1449.17	955.002	1691.82
1206	FALSE	1	93	D18															1082.71			4217.51				2014-01-12 00:11:05	0.349007	0.636881						531.465	185.485	338.48
1207	FALSE	1	93	D18															883.552			6498.4				2014-01-12 00:11:25	0.586352	0.586352						203.936
1208	FALSE	1	93	D18															907.559			2475.64				2014-01-12 00:11:44	0.431688	0.50054						253.283		126.779
1209	FALSE	1	93	D18															877.528			3862.05				2014-01-12 00:12:04	0.581664	1.21041						115.704		140.049
1210	FALSE	1	93	D18															892.549			4518.89				2014-01-12 00:12:24	0.795513	0.334036						295.593	235.148
1211	FALSE	1	94	D19															834.535			37798.6				2014-01-12 00:12:43	0.526337	1.00022						731.973	385.264	732.132
1212	FALSE	1	94	D19															1505.89			16694.4				2014-01-12 00:13:42	0.873053	0.864704						1575.53	1375.52	1362.37
1213	FALSE	1	94	D19															1384.82			17377.6				2014-01-12 00:14:01	0.888829	1.21551						1310.78	1165.06	1593.27
1214	FALSE	1	94	D19															816.5			26246.1				2014-01-12 00:14:21	0.404094	0.387136						440.512	178.008	170.538
1215	FALSE	1	94	D19															906.549			7794.4				2014-01-12 00:14:40	0.465281	0.561814						343.851	159.987	193.181
1216	FALSE	1	94	D19															890.53			11536.3				2014-01-12 00:14:59	0.454593	0.556062						502.521	228.443	279.433
1217	FALSE	1	94	D19															913.544			5482.64				2014-01-12 00:15:19	0.468299	0.468299						290.34
1218	FALSE	1	94	D19															951.576			4771.08				2014-01-12 00:15:38	0.468373	0.468373						243.779
1219	FALSE	1	94	D19															929.571			3830.28				2014-01-12 00:15:58	0.544832	0.465423						324.501	176.799
1220	FALSE	1	94	D19															1281.78			1048.44				2014-01-12 00:16:18	0.627638	0.562459						260.748	163.655	146.66
1221	FALSE	1	95	D20															1210.68			44675.1				2014-01-12 00:16:38	0.388529	1.0738						2496.77	970.068	2681.05
1222	FALSE	1	95	D20															1035.65			44071.5				2014-01-12 00:16:57	0.870651	0.664277						2146.32	1868.69	1425.75
1223	FALSE	1	95	D20															1386.81			27490.9				2014-01-12 00:17:16	1.01876	0.877939						2112.47	2152.1	1854.62
1224	FALSE	1	95	D20															1812.12			7430.24				2014-01-12 00:17:36	0.838444	1.02853						1079.18	904.833	1109.97
1225	FALSE	1	95	D20															1956.19			146019				2014-01-12 00:17:55	0.850178	0.854012						12554.4	10673.5	10721.6
1226	FALSE	1	95	D20															806.499			37472.5				2014-01-12 00:18:15	0.518938	0.601185						331.763	172.164	199.451
1227	FALSE	1	95	D20															2559.39			1445.07				2014-01-12 00:18:34	2.31103	2.39236							401.003	415.115
1228	FALSE	1	95	D20															865.543			10202.4				2014-01-12 00:18:54	0.716346	0.737571						222.253	159.21	163.927
1229	FALSE	1	95	D20															845.54			10975.7				2014-01-12 00:19:13	0.497853	0.74256						285.829	142.301	212.245
1230	FALSE	1	95	D20															820.498			10157.3				2014-01-12 00:19:33	0.863757	0.863962						205.548	177.543	177.585
1231	FALSE	1	95	D20															855.518			6178.07				2014-01-12 00:19:52	0.439334	0.439334						232.179
1232	FALSE	1	95	D20															1311.72			2641.22				2014-01-12 00:20:12	0.777677	0.8939						452.327	351.764	404.335
1233	FALSE	1	96	D21															1957.19			259594				2014-01-12 00:20:32	0.9675	0.849763						22334.4	21608.5	18978.9
1234	FALSE	1	96	D21															1126.78			96115.1				2014-01-12 00:20:52	1.0089	1.1969						2699.58	2723.6	3231.13
1235	FALSE	1	96	D21															2691.34			19357.3				2014-01-12 00:21:51	0.977384	1.04648						490.154	479.069	512.936
1236	FALSE	1	96	D21															1374.88			8752.48				2014-01-12 00:22:11	0.777245	0.714069						828.948	644.296	591.926
1237	FALSE	1	96	D21															1308.79			8475.84				2014-01-12 00:22:31	0.717059	0.829977						940.323	674.267	780.446
1238	FALSE	1	96	D21															1416.84			32203.3				2014-01-12 00:22:50	0.528372	0.850314						1958.01	1034.56	1664.92
1239	FALSE	1	96	D21															1509.97			127855				2014-01-12 00:23:09	0.424993	1.06807						5534.79	2352.25	5911.56
1240	FALSE	1	96	D21															1033.63			12568				2014-01-12 00:23:29	0.731596	0.619098						909.52	665.401	563.082
1241	FALSE	1	96	D21															955.557			3787.31				2014-01-12 00:23:48	0.622473	0.360621						397.928	247.7
1242	FALSE	1	96	D21															1289.82			1296.71				2014-01-12 00:24:07	0.611116	0.712977						245.542		175.066
1243	FALSE	1	97	D22															1510.99			340556				2014-01-12 00:24:27	0.403717	0.967803						14823.5	5984.49	14346.2
1244	FALSE	1	97	D22															2049.06			11534.8				2014-01-12 00:25:26	0.868532	1.2043						769.651	668.466	926.89
1245	FALSE	1	97	D22															1448.83			5600.97				2014-01-12 00:26:04	0.620811	0.671343						786.616	488.34	528.09
1246	FALSE	1	97	D22															920.597			6938.91				2014-01-12 00:26:24	0.725915	1.01925						364.027	264.252	371.036
1247	FALSE	1	97	D22															835.497			9795.99				2014-01-12 00:26:43	0.684726	0.684726						249.813
1248	FALSE	1	97	D22															1491.95			3472.58				2014-01-12 00:27:03	0.700852	0.787014						787.654	552.029	619.895
1249	FALSE	1	97	D22															1614.02			8239.88				2014-01-12 00:27:23	0.467411	0.609923						628.848	293.93	383.549
1250	FALSE	1	97	D22															1237.74			777.158				2014-01-12 00:27:42	0.355815	0.419966
1251	FALSE	1	97	D22															1208.7			8141				2014-01-12 00:28:02	0.364641	0.829461						620.3	226.187	514.515
1252	FALSE	1	98	D23															1051.76			47743.7				2014-01-12 00:28:41	0.68828	0.350279						331.276	228.011
1253	FALSE	1	98	D23															1961.17			83563.1				2014-01-12 00:29:01	1.01426	0.938895						7183.62	7286.04	6744.66
1254	FALSE	1	98	D23															1833.05			29295				2014-01-12 00:29:20	1.08426	1.1742						1361.96	1476.71	1599.22
1255	FALSE	1	98	D23															1256.74			4584.26				2014-01-12 00:29:40	1.00843	0.994813						495.275	499.449	492.706
1256	FALSE	1	98	D23															1431.91			6286.69				2014-01-12 00:29:59	0.933908	0.987442						731.898	683.525	722.707
1257	FALSE	1	98	D23															1193.7			7603.18				2014-01-12 00:30:18	0.690169	0.952193						934.611	645.04	889.93
1258	FALSE	1	98	D23															2650.36			2272.87				2014-01-12 00:30:38	1.11254	1.19654						337.521	375.505	403.858
1259	FALSE	1	99	D24															1585.96			58573.9				2014-01-12 00:31:37	0.774277	0.915621						3150.67	2439.49	2884.81
1260	FALSE	1	99	D24															2310.35			27219				2014-01-12 00:31:57	0.400365	1.00274						2620.31	1049.08	2627.5
1261	FALSE	1	99	D24															901.603			18827				2014-01-12 00:32:55	0.402205	0.848506						1159.98	466.55	984.25
1262	FALSE	1	99	D24															1657.02			10338.3				2014-01-12 00:33:34	0.967711	0.870713						1047.32	1013.5	911.911
1263	FALSE	1	99	D24															810.562			15922.3				2014-01-12 00:33:53	0.385888	0.958543						681.132	262.841	652.894
1264	FALSE	1	99	D24															2182.24			2911.66				2014-01-12 00:34:13	0.965708	1.30208						339.861	328.206	442.526
1265	FALSE	1	99	D24															910.595			5165.67				2014-01-12 00:34:33	0.500121	1.10772						313.023	156.549	346.741
1266	FALSE	1	102	E1															1765.94			467184				2014-01-12 00:35:13	0.927692	0.826555						9564.46	8872.87	7905.55
1267	FALSE	1	102	E1															882.581			100059				2014-01-12 00:35:32	0.368271	0.422362						362.287		153.016
1268	FALSE	1	102	E1															1749			9434.67				2014-01-12 00:36:31	0.890291	1.00443						824.61	734.142	828.263
1269	FALSE	1	102	E1															1302.69			8917.56				2014-01-12 00:36:51	0.578929	0.898951						687.129	397.799	617.695
1270	FALSE	1	102	E1															1549.87			37126				2014-01-12 00:37:10	0.602212	1.1552						985.915	593.73	1138.93
1271	FALSE	1	102	E1															1723.97			2548.76				2014-01-12 00:38:09	1.3153	1.08088						292.618	384.879	316.284
1272	FALSE	1	102	E1															1695.93			3570.76				2014-01-12 00:38:28	0.483048	0.712194						546.555	264.012	389.253
1273	FALSE	1	103	E2															1764.94			448284				2014-01-12 00:38:48	0.967857	0.967704						9522.1	9216.03	9214.58
1274	FALSE	1	103	E2															1540.83			550377				2014-01-12 00:39:08	0.510921	1.37223						26319.8	13447.3	36116.9
1275	FALSE	1	103	E2															1176.66			2487.43				2014-01-12 00:39:27	0.76508	0.524718						523.03	400.16	274.443
1276	FALSE	1	103	E2															1007.6			6916.03				2014-01-12 00:39:47	0.964209	0.723423						440.063	424.313	318.352
1277	FALSE	1	103	E2															1671.95			24434.6				2014-01-12 00:40:06	0.765317	0.586264						2469.15	1889.68	1447.57
1278	FALSE	1	103	E2															914.507			6512.26				2014-01-12 00:40:26	0.595722	0.468619						247.651	147.531
1279	FALSE	1	103	E2															900.491			4610.55				2014-01-12 00:40:46	0.933423	0.933423						222.507
1280	FALSE	1	103	E2															924.516			2671.68				2014-01-12 00:41:05	0.990664	0.990664						117.382
1281	FALSE	1	103	E2															1753			11637.2				2014-01-12 00:41:25	0.95635	1.22931						774.887	741.063	952.58
1282	FALSE	1	104	E3															1561.77			11108.9				2014-01-12 00:42:04	0.839258	1.1947						800.734	672.023	956.64
1283	FALSE	1	104	E3															1541.81			147831				2014-01-12 00:42:23	0.493417	1.28721						8613.61	4250.11	11087.6
1284	FALSE	1	104	E3															1532.9			130543				2014-01-12 00:42:43	0.470511	1.15208						7897.64	3715.93	9098.71
1285	FALSE	1	104	E3															1578.93			6781.06				2014-01-12 00:43:02	0.721081	1.12044						910.813	656.77	1020.51
1286	FALSE	1	104	E3															1429.8			8361.77				2014-01-12 00:43:21	1.0341	1.11725						641.601	663.477	716.832
1287	FALSE	1	104	E3															852.51			42339				2014-01-12 00:43:41	0.561363	0.319403						285.396	160.211
1288	FALSE	1	104	E3															1514.88			2884.48				2014-01-12 00:44:01	0.914882	0.776442						437.067	399.865	339.357
1289	FALSE	1	104	E3															1207.68			1453.29				2014-01-12 00:44:20	0.666093	0.498633						386.936	257.735	192.939
1290	FALSE	1	104	E3															1825.87			2969.42				2014-01-12 00:44:40	1.35656	1.67232						239.314	324.643	400.21
1291	FALSE	1	104	E3															1844.98			2019.05				2014-01-12 00:45:00	0.869487	1.33837						370.417	322.073	495.754
1292	FALSE	1	104	E3															1260.76			1061.4				2014-01-12 00:45:19	0.54729	0.789177						216.792	118.648	171.087
1293	FALSE	1	105	E4															1544.81			33460.2				2014-01-12 00:45:39	0.782436	1.04438						2639.93	2065.58	2757.08
1294	FALSE	1	105	E4															1423.81			10493				2014-01-12 00:45:59	1.08406	0.908709						1094.01	1185.97	994.14
1295	FALSE	1	105	E4															2034.02			45712				2014-01-12 00:46:18	0.748563	1.33869						1713.03	1282.31	2293.21
1296	FALSE	1	105	E4															1171.73			14994.2				2014-01-12 00:46:38	1.01391	0.869243						713.37	723.295	620.092
1297	FALSE	1	105	E4															907.514			8213.05				2014-01-12 00:46:57	0.414595	0.389769						367.471	152.352
1298	FALSE	1	105	E4															946.522			5962.1				2014-01-12 00:47:16	0.398918	0.485984						361.993	144.405	175.923
1299	FALSE	1	105	E4															932.522			6220.15				2014-01-12 00:47:36	0.412411	0.482346						430.985	177.743	207.884
1300	FALSE	1	105	E4															1433.84			5705.23				2014-01-12 00:47:55	0.798265	1.03138						681.372	543.916	702.757
1301	FALSE	1	105	E4															1075.57			4078.45				2014-01-12 00:48:15	0.35346	0.544072						271.336		147.627
1302	FALSE	1	105	E4															902.495			2594.24				2014-01-12 00:48:34	0.997998	0.997998						164.339
1303	FALSE	1	105	E4															912.507			2926.62				2014-01-12 00:48:54	0.994121	0.994121						157.788
1304	FALSE	1	105	E4															938.52			1855.28				2014-01-12 00:49:13	0.897449	1.0115						120.832		122.221
1305	FALSE	1	106	E5															1667.94			101191				2014-01-12 00:49:33	0.987242	1.19905						4042.32	3990.75	4846.96
1306	FALSE	1	106	E5															850.549			54579.6				2014-01-12 00:49:53	0.308211	0.377461						482.751		182.22
1307	FALSE	1	106	E5															1692.03			68628.5				2014-01-12 00:50:12	0.55134	0.957974						2512.44	1385.21	2406.85
1308	FALSE	1	106	E5															1591.82			22857.4				2014-01-12 00:50:31	0.346384	1.10466						3166.45	1096.81	3497.85
1309	FALSE	1	106	E5															1681.83			17167.8				2014-01-12 00:50:51	0.865226	0.890427						1077.85	932.582	959.745
1310	FALSE	1	106	E5															1148.57			9605.05				2014-01-12 00:51:30	0.765478	1.12253						386.647	295.969	434.023
1311	FALSE	1	106	E5															834.489			16432.1				2014-01-12 00:52:09	0.622012	0.462386						291.503	181.318
1312	FALSE	1	106	E5															1076.5			4750.12				2014-01-12 00:52:28	0.501668	0.782117						210.55		164.675
1313	FALSE	1	106	E5															1746.9			4237.04				2014-01-12 00:52:48	0.964269	1.46791						364.862	351.825	535.583
1314	FALSE	1	106	E5															800.455			8056.02				2014-01-12 00:53:08	1.02006	1.02006						126.166
1315	FALSE	1	107	E6															1334.85			16744.2				2014-01-12 00:53:47	0.949353	0.978518						562.07	533.603	549.995
1316	FALSE	1	107	E6															1351.72			166354				2014-01-12 00:54:44	0.775974	0.863689						11827	9177.46	10214.9
1317	FALSE	1	107	E6															873.485			8490.05				2014-01-12 00:55:24	0.691755	0.583811						313.88	217.128	183.247
1318	FALSE	1	107	E6															1464.78			4256.81				2014-01-12 00:55:43	0.697254	0.345978						777.9	542.394	269.137
1319	FALSE	1	107	E6															967.54			4847.14				2014-01-12 00:56:03	0.486218	0.468601						220.205	107.067
1320	FALSE	1	107	E6															1165.68			2060.76				2014-01-12 00:56:22	0.56301	0.697754						380.788	214.387	265.696
1321	FALSE	1	107	E6															1884.05			11746.7				2014-01-12 00:56:42	0.650906	0.976815						488.499	317.967	477.173
1322	FALSE	1	107	E6															1545.81			4557.46				2014-01-12 00:57:01	0.988203	1.15683						503.472	497.532	582.432
1323	FALSE	1	108	E7															1352.71			286302				2014-01-12 00:57:21	0.829492	0.887123						18139.1	15046.3	16091.6
1324	FALSE	1	108	E7															1527.86			27321.5				2014-01-12 00:57:40	1.23127	1.35046						597.184	735.296	806.475
1325	FALSE	1	108	E7															1308.73			26050.5				2014-01-12 00:58:00	0.997996	0.974079						1746.23	1742.73	1700.96
1326	FALSE	1	108	E7															821.46			14731.3				2014-01-12 00:58:19	0.690093	0.563145						587.037	405.11	330.587
1327	FALSE	1	108	E7															2384.19			3544.96				2014-01-12 00:58:39	1.16525	1.46187						560.005	652.546	818.654
1328	FALSE	1	108	E7															2033.95			111582				2014-01-12 00:59:18	0.674712	1.49207						3187.34	2150.54	4755.75
1329	FALSE	1	108	E7															1618.95			2157.69				2014-01-12 00:59:38	0.873074	1.35125						421.592	368.081	569.678
1330	FALSE	1	108	E7															1684.9			3671.97				2014-01-12 00:59:57	1.14004	0.907377						480.025	547.246	435.564
1331	FALSE	1	108	E7															1487.82			2370.76				2014-01-12 01:00:17	0.617486	0.737941						365.614	225.762	269.802
1332	FALSE	1	108	E7															905.493			2221.15				2014-01-12 01:00:36	0.965677	0.965677						139.22
1333	FALSE	1	108	E7															1785.01			881.961				2014-01-12 01:00:56	1.7572	1.0331						143.743	252.586
1334	FALSE	1	109	E8															2549.31			13576.3				2014-01-12 01:01:16	1.50805	1.37666						555.517	837.75	764.757
1335	FALSE	1	109	E8															1643.89			4317.62				2014-01-12 01:01:35	0.777373	0.516711						951.803	739.906	491.807
1336	FALSE	1	109	E8															939.542			8044.88				2014-01-12 01:01:55	0.721883	0.819717						597.968	431.663	490.164
1337	FALSE	1	109	E8															1776.96			5196.78				2014-01-12 01:02:14	0.88656	0.896068						711.807	631.059	637.827
1338	FALSE	1	109	E8															1336.79			6542.44				2014-01-12 01:02:33	0.699213	0.764603						526.901	368.416	402.87
1339	FALSE	1	109	E8															932.515			7465.36				2014-01-12 01:02:53	0.473187	0.603603						706.89	334.491	426.681
1340	FALSE	1	109	E8															1667.02			48876.1				2014-01-12 01:03:12	0.75711	0.0889774						5808.05	4397.33	516.785
1341	FALSE	1	109	E8															1690.98			3735.76				2014-01-12 01:03:32	0.845445	0.901329						631.317	533.744	569.025
1342	FALSE	1	109	E8															917.52			3950.86				2014-01-12 01:03:51	0.972157	0.972157						147.55
1343	FALSE	1	109	E8															906.502			1294.79				2014-01-12 01:04:11	0	0
1344	FALSE	1	109	E8															1526.87			6263.02				2014-01-12 01:04:30	0.478814	0.668172						401.827	192.4	268.49
1345	FALSE	1	109	E8															2345.27			495.741				2014-01-12 01:04:50	1.00151	0.654618
1346	FALSE	1	110	E9															1956.13			336191				2014-01-12 01:05:10	0.503882	1.06172						7577.63	3818.23	8045.35
1347	FALSE	1	110	E9															1663.88			72543.6				2014-01-12 01:05:29	0.534179	0.0784536						9892.26	5284.23	776.084
1348	FALSE	1	110	E9															1026.63			22498.3				2014-01-12 01:05:49	0.968756	0.637506						1159.68	1123.45	739.303
1349	FALSE	1	110	E9															1368.78			18794.2				2014-01-12 01:06:08	0.813211	0.83108						914.592	743.756	760.099
1350	FALSE	1	110	E9															1484.75			3916.31				2014-01-12 01:06:28	0.59608	0.815066						818.878	488.117	667.44
1351	FALSE	1	110	E9															922.503			4903.23				2014-01-12 01:06:47	0.453094	0.625964						303.829	137.663	190.186
1352	FALSE	1	110	E9															934.547			4557.85				2014-01-12 01:07:07	0.77088	0.690274						414.93	319.861	286.415
1353	FALSE	1	110	E9															978.543			2227.26				2014-01-12 01:07:27	0.344778	0.422436						289.018		122.092
1354	FALSE	1	110	E9															1826.84			3584.58				2014-01-12 01:07:46	0.973617	0.879636						418.38	407.342	368.022
1355	FALSE	1	110	E9															929.512			2357.12				2014-01-12 01:08:06	0.461115	0.530038						296.265		157.032
1356	FALSE	1	110	E9															1838.05			1481.22				2014-01-12 01:08:25	1.05672	1.122						223.762	236.453	251.061
1357	FALSE	1	110	E9															940.538			12142.7				2014-01-12 01:08:45	0.734111	1.3759						964.559	708.093	1327.13
1358	FALSE	1	111	E10															1179.67			44866.8				2014-01-12 01:09:05	0.777146	0.493956						485.262	377.119	239.698
1359	FALSE	1	111	E10															1490.87			47058.8				2014-01-12 01:10:03	0.899866	1.13225						2273.77	2046.09	2574.46
1360	FALSE	1	111	E10															1589.89			7993.87				2014-01-12 01:11:02	0.599096	0.715059						689.08	412.825	492.733
1361	FALSE	1	111	E10															1955.11			158530				2014-01-12 01:11:22	0.528827	1.06189						4188.54	2215.01	4447.78
1362	FALSE	1	111	E10															1634.78			4154.42				2014-01-12 01:11:41	1.16172	1.0519						309.69	359.775	325.764
1363	FALSE	1	111	E10															1796.84			2507.04				2014-01-12 01:12:00	1.20825	1.43359						216.469	261.549	310.329
1364	FALSE	1	111	E10															1025.68			5644.21				2014-01-12 01:12:20	0.827345	0.996568						464.341	384.17	462.748
1365	FALSE	1	111	E10															1311.8			6151.63				2014-01-12 01:12:40	0.960757	0.912259						798.719	767.374	728.638
1366	FALSE	1	112	E11															2612.41			40691.5				2014-01-12 01:12:59	1.43088	1.14182						2580.49	3692.37	2946.46
1367	FALSE	1	112	E11															1306.73			9431.21				2014-01-12 01:13:19	0.863551	0.603455						941.075	812.667	567.897
1368	FALSE	1	112	E11															1973.12			5488.44				2014-01-12 01:13:39	1.2645	1.09734						696.487	880.71	764.28
1369	FALSE	1	113	E12															1323.76			73974				2014-01-12 01:14:18	0.555233	0.902021						974.826	541.256	879.314
1370	FALSE	1	113	E12															2614.45			54594.1				2014-01-12 01:14:38	1.25433	1.21421						3055.79	3832.99	3710.38
1371	FALSE	1	113	E12															2571.46			3781.93				2014-01-12 01:15:17	1.13457	1.1029						544.525	617.8	600.559
1372	FALSE	1	113	E12															1314.88			7872.53				2014-01-12 01:15:56	0.690713	0.813814						1003.13	692.873	816.358
1373	FALSE	1	113	E12															1336.76			8638.49				2014-01-12 01:16:16	0.879794	0.980768						1003.9	883.229	984.597
1374	FALSE	1	113	E12															1553.87			1502.74				2014-01-12 01:16:55	1.10612	1.15808
1375	FALSE	1	113	E12															1621.87			1511.12				2014-01-12 01:17:15	0.981072	1.17361						307.049	301.237	360.356
1376	FALSE	1	113	E12															913.511			1375.03				2014-01-12 01:17:34	0.861869	0.861869						106.233
1377	FALSE	1	114	E13															1957.15			75315.4				2014-01-12 01:17:54	0.890912	1.02808						2099.67	1870.62	2158.63
1378	FALSE	1	114	E13															1724.11			25639.6				2014-01-12 01:18:14	1.27868	1.07563						2058.32	2631.93	2213.98
1379	FALSE	1	114	E13															1801.99			15858.9				2014-01-12 01:18:33	1.2273	1.36636						962.338	1181.08	1314.9
1380	FALSE	1	114	E13															1396.97			71293.2				2014-01-12 01:18:53	0.4496	0.943929						7235.1	3252.9	6829.42
1381	FALSE	1	114	E13															1460.92			9035.47				2014-01-12 01:19:12	0.798757	1.21481						867.414	692.853	1053.74
1382	FALSE	1	114	E13															1705.8			12342.7				2014-01-12 01:19:32	0.902544	1.02833						814.162	734.817	837.23
1383	FALSE	1	114	E13															1487.85			7728.86				2014-01-12 01:19:52	0.885166	1.14328						965.065	854.242	1103.34
1384	FALSE	1	114	E13															1097.77			14824.7				2014-01-12 01:20:12	0.326336	0.591212						540.854	176.5	319.759
1385	FALSE	1	114	E13															1382.83			12668.3				2014-01-12 01:20:32	0.507517	0.454379						884.362	448.828	401.835
1386	FALSE	1	114	E13															830.464			6931.73				2014-01-12 01:20:51	0.524445	0.506379						197.864	103.769
1387	FALSE	1	114	E13															810.475			6267.42				2014-01-12 01:21:11	0.977569	0.977569						209.258
1388	FALSE	1	114	E13															1202.69			488.841				2014-01-12 01:21:31	0.819173	0.941415
1389	FALSE	1	115	E14															1334.89			20741.7				2014-01-12 01:21:50	0.691767	0.653609						953.887	659.867	623.469
1390	FALSE	1	115	E14															1673.81			16807.9				2014-01-12 01:22:10	1.00226	0.933133						1009.92	1012.2	942.388
1391	FALSE	1	115	E14															1189.68			113748				2014-01-12 01:22:29	0.906295	0.987306						4643.48	4208.37	4584.54
1392	FALSE	1	115	E14															1645.91			8017.46				2014-01-12 01:22:49	0.718609	0.259556						1950.88	1401.92	506.364
1393	FALSE	1	115	E14															1447.83			6713.04				2014-01-12 01:23:09	1.08749	1.0282						480.18	522.193	493.723
1394	FALSE	1	115	E14															1220.71			4521.31				2014-01-12 01:23:28	0.527968	0.71633						773.252	408.252	553.904
1395	FALSE	1	115	E14															843.491			7563.6				2014-01-12 01:23:48	0.523082	0.432264						235.885	123.387
1396	FALSE	1	115	E14															876.498			9867.46				2014-01-12 01:24:07	0.375184	0.549529						369.113	138.485	202.838
1397	FALSE	1	115	E14															912.525			3262.32				2014-01-12 01:24:27	0.975803	0.975803						148.903
1398	FALSE	1	115	E14															889.517			3741.06				2014-01-12 01:24:46	0.799947	0.799947						254.012
1399	FALSE	1	115	E14															1018.6			809.545				2014-01-12 01:25:06	0.631852	0.631852						216.748
1400	FALSE	1	115	E14															1406.86			2743.92				2014-01-12 01:25:25	0.80803	1.08598						528.729	427.229	574.187
1401	FALSE	1	116	E15															1939.16			135999				2014-01-12 01:26:04	0.549492	0.648553						15218	8362.18	9869.68
1402	FALSE	1	116	E15															1608.93			77180.5				2014-01-12 01:27:03	0.605429	1.01733						2311.61	1399.52	2351.66
1403	FALSE	1	116	E15															1289.66			5079.2				2014-01-12 01:28:02	0.568151	0.931933						333.632	189.554	310.923
1404	FALSE	1	116	E15															2071.19			4073.97				2014-01-12 01:28:21	1.03547	1.13151						343.223	355.396	388.359
1405	FALSE	1	116	E15															838.51			5338.12				2014-01-12 01:28:41	0.681819	0.681819						133.153
1406	FALSE	1	116	E15															1811.07			2886.29				2014-01-12 01:29:00	0.461006	0.572889						587.38	270.786	336.504
1407	FALSE	1	116	E15															1255.74			5357.92				2014-01-12 01:29:20	0.606342	0.623373						307.048	186.176	191.405
1408	FALSE	1	117	E16															975.621			121532				2014-01-12 01:29:40	0.549164	1.26363						3139.82	1724.28	3967.56
1409	FALSE	1	117	E16															1193.77			120301				2014-01-12 01:29:59	0.826761	1.01748						4825.45	3989.5	4909.8
1410	FALSE	1	117	E16															1421.89			42275				2014-01-12 01:30:19	0.310289	0.828305						3078.48	955.217	2549.92
1411	FALSE	1	117	E16															1605.92			26710.4				2014-01-12 01:30:39	0.442677	0.910431						1527.57	676.218	1390.74
1412	FALSE	1	117	E16															2070.19			10990.4				2014-01-12 01:30:58	0.676428	0.869313						1064.25	719.892	925.17
1413	FALSE	1	117	E16															1449.88			4489.2				2014-01-12 01:31:18	1.13086	0.914392						469.773	531.248	429.556
1414	FALSE	1	118	E17															1873.23			361733				2014-01-12 01:31:37	0.613556	1.24534						34400.4	21106.5	42840.2
1415	FALSE	1	118	E17															866.574			22431.2				2014-01-12 01:33:15	0.639265	0.572873						450.388	287.917	258.015
1416	FALSE	1	118	E17															842.513			8358.8				2014-01-12 01:33:54	0.456398	0.440181						291.037	132.829
1417	FALSE	1	118	E17															1904.18			2948.87				2014-01-12 01:34:14	0.689971	1.18346						488.199	336.843	577.763
1418	FALSE	1	118	E17															1375.92			6998.7				2014-01-12 01:34:34	0.48165	1.21255						717.525	345.596	870.035
1419	FALSE	1	118	E17															2152.21			1668.3				2014-01-12 01:34:53	0.468635	0.850473						476.113	223.123	404.921
1420	FALSE	1	118	E17															1855.25			1089.3				2014-01-12 01:35:13	1.27702	1.91816
1421	FALSE	1	119	E18															1451.88			29541.2				2014-01-12 01:35:32	0.976228	0.939215						1954.24	1907.79	1835.45
1422	FALSE	1	119	E18															1538.94			105293				2014-01-12 01:35:52	0.590109	1.13321						4943.35	2917.12	5601.85
1423	FALSE	1	119	E18															1776.91			7261.74				2014-01-12 01:36:11	1.11434	1.27565						677.776	755.275	864.605
1424	FALSE	1	119	E18															1309.87			3797.77				2014-01-12 01:36:31	0.824986	0.719971						574.31	473.798	413.486
1425	FALSE	1	119	E18															913.546			5951.75				2014-01-12 01:36:51	0.911726	0.379491						340.171	310.142
1426	FALSE	1	119	E18															958.575			4024.61				2014-01-12 01:37:11	0.385473	0.369083						328.811	126.748
1427	FALSE	1	119	E18															1127.75			34612.9				2014-01-12 01:37:30	0.419485	1.33185						2794.88	1172.41	3722.37
1428	FALSE	1	119	E18															968.578			4048.25				2014-01-12 01:37:49	0.552128	0.584792						383.423	211.698	224.222
1429	FALSE	1	119	E18															1257.89			39250.2				2014-01-12 01:38:09	0.408952	0.661357						5617.5	2297.29	3715.17
1430	FALSE	1	119	E18															976.607			33286.7				2014-01-12 01:38:28	0.648619	1.30302						640.327	415.328	834.361
1431	FALSE	1	119	E18															1870.17			59814.7				2014-01-12 01:38:48	0.520289	1.02366						6784.23	3529.76	6944.73
1432	FALSE	1	120	E19															1373.78			18036.6				2014-01-12 01:39:08	0.598254	1.03056						1053.93	630.518	1086.14
1433	FALSE	1	120	E19															1270.91			13435.3				2014-01-12 01:39:27	0.651107	0.618949						1101.02	716.88	681.473
1434	FALSE	1	120	E19															2174.33			6233.62				2014-01-12 01:39:47	0.616403	0.783635						1244.11	766.875	974.929
1435	FALSE	1	120	E19															1539.94			193785				2014-01-12 01:40:26	0.452265	1.01143						6946.47	3141.64	7025.85
1436	FALSE	1	120	E19															1397.82			14005				2014-01-12 01:40:46	0.73002	0.885827						1062.03	775.302	940.773
1437	FALSE	1	120	E19															1303.73			2286.56				2014-01-12 01:41:05	0.573617	0.954265						381.84	219.03	364.376
1438	FALSE	1	120	E19															2001.16			7399.05				2014-01-12 01:41:24	0.813596	1.37347						924.304	752.01	1269.5
1439	FALSE	1	120	E19															983.617			9670.96				2014-01-12 01:41:44	0.540165	0.693889						491.323	265.396	340.924
1440	FALSE	1	120	E19															1753.96			3751.26				2014-01-12 01:42:03	0.988125	1.00576						270.512	267.3	272.07
1441	FALSE	1	120	E19															1154.72			685.226				2014-01-12 01:42:23	1.04005	1.2482						134.205		167.515
1442	FALSE	1	120	E19															930.565			814.585				2014-01-12 01:42:42	0	0
1443	FALSE	1	121	E20															1536.04			209319				2014-01-12 01:43:02	0.368511	0.997498						7395.02	2725.15	7376.52
1444	FALSE	1	121	E20															939.619			53687.2				2014-01-12 01:44:00	0.788617	0.953813						2325.55	1833.97	2218.14
1445	FALSE	1	121	E20															890.603			26540.2				2014-01-12 01:44:20	0.302602	0.302602						399.682
1446	FALSE	1	121	E20															2326.39			8037.14				2014-01-12 01:44:39	0.943654	1.56199						768.235	724.948	1199.98
1447	FALSE	1	121	E20															1550.93			5951.45				2014-01-12 01:44:59	0.815286	1.1132						774.861	631.733	862.578
1448	FALSE	1	121	E20															2412.44			2858.11				2014-01-12 01:45:19	1.23856	1.21927						503.434	623.535	613.824
1449	FALSE	1	121	E20															985.613			3707.01				2014-01-12 01:45:38	0.702967	0.994629						238.729	167.819	237.447
1450	FALSE	1	121	E20															996.606			3969.96				2014-01-12 01:45:58	1.20486	0.7517						360.515	434.369	270.999
1451	FALSE	1	121	E20															1645.99			1920.76				2014-01-12 01:46:17	0.794638	0.370401						547.271	434.882	202.71
1452	FALSE	1	121	E20															934.56			2423.85				2014-01-12 01:46:37	0.575457	0.707562						300.249		212.445
1453	FALSE	1	122	E21															1234.81			51252				2014-01-12 01:47:16	0.527559	0.753728						604.963	319.153	455.977
1454	FALSE	1	122	E21															1992.14			39856.5				2014-01-12 01:47:36	0.550975	1.11006						3153.24	1737.35	3500.27
1455	FALSE	1	122	E21															1398.78			18831.7				2014-01-12 01:47:55	0.72325	0.933429						1490.08	1077.7	1390.89
1456	FALSE	1	122	E21															2677.58			4985.98				2014-01-12 01:48:15	0.945091	1.17214						700.604	662.134	821.203
1457	FALSE	1	122	E21															1061.7			4514.11				2014-01-12 01:48:35	0.57327	0.348045						545.602	312.777	189.894
1458	FALSE	1	122	E21															1632.94			4898.32				2014-01-12 01:48:54	0.81145	0.852748						649.757	527.245	554.079
1459	FALSE	1	122	E21															1179.8			39192.7				2014-01-12 01:49:33	1.09657	0.933086						1776.51	1948.07	1657.64
1460	FALSE	1	122	E21															2571.47			1251.81				2014-01-12 01:49:52	1.04757	0							300.141
1461	FALSE	1	122	E21															1407.86			1134.04				2014-01-12 01:50:12	0.695903	0.743032						287.57	200.121	213.674
1462	FALSE	1	122	E21															878.524			1339.33				2014-01-12 01:50:32	0	0
1463	FALSE	1	123	E22															1761.05			17287.9				2014-01-12 01:51:30	0.689253	1.19015						1157.36	797.711	1377.43
1464	FALSE	1	123	E22															1334.91			4832.64				2014-01-12 01:52:10	0.564793	0.716781						425.283	240.197	304.835
1465	FALSE	1	123	E22															924.591			10685				2014-01-12 01:52:29	0.899075	0.874211						385.808	346.87	337.277
1466	FALSE	1	123	E22															1227.81			8849.54				2014-01-12 01:52:49	0.813435	0.702629						747.414	607.973	525.155
1467	FALSE	1	123	E22															807.498			10704.7				2014-01-12 01:53:08	0.554407	0.463652						333.032	184.636	154.411
1468	FALSE	1	123	E22															813.492			4232.73				2014-01-12 01:53:27	0.419259	0.419259						223.475
1469	FALSE	1	123	E22															896.577			3377.29				2014-01-12 01:53:47	0.715364	0.715364						152.936
1470	FALSE	1	123	E22															831.489			4267.76				2014-01-12 01:54:06	1.03325	1.03325						98.8838
1471	FALSE	1	123	E22															819.497			2212.41				2014-01-12 01:54:26	0	0
1472	FALSE	1	124	E23															1134.77			15591.1				2014-01-12 01:55:25	0.935694	0.989728						994.06	930.136	983.849
1473	FALSE	1	124	E23															1468.91			2378.21				2014-01-12 01:55:44	0.764123	1.10941						469.743	358.942	521.136
1474	FALSE	1	124	E23															1524.98			39987.4				2014-01-12 01:56:04	0.364134	0.928037						2668	971.509	2476
1475	FALSE	1	124	E23															887.54			4605.69				2014-01-12 01:56:23	0.747234	0.747234						250.986
1476	FALSE	1	124	E23															1263.82			1968.73				2014-01-12 01:56:43	0.76419	0.891421						448.379	342.647	399.694
1477	FALSE	1	124	E23															917.556			1959.77				2014-01-12 01:57:02	0.499984	0.499984						234.41
1478	FALSE	1	124	E23															928.567			1719.51				2014-01-12 01:57:22	0.690565	0.854526						207.948		177.697
1479	FALSE	1	124	E23															907.546			1810.34				2014-01-12 01:57:41	0.580599	0.580599						162.987
1480	FALSE	1	125	E24															1306.81			35259.7				2014-01-12 01:58:40	0.32493	0.813122						1252.61	407.009	1018.52
1481	FALSE	1	125	E24															1557.86			2401.94				2014-01-12 01:59:19	0.534885	0.995992						379.684	203.087	378.162
1482	FALSE	1	125	E24															1242.72			1560.9				2014-01-12 01:59:39	0.520873	0.638856						242.505	126.314	154.926
1483	FALSE	1	125	E24															1760.04			3577.72				2014-01-12 01:59:58	0.76968	1.16862						427.004	328.657	499.005
1484	FALSE	1	125	E24															1038.62			1601.56				2014-01-12 02:00:18	0.873403	0.873403						193.581
1485	FALSE	1	126	F1															1197.75			14225.3				2014-01-12 03:27:02	0.8594	0.839811						994.268	854.474	834.998
1486	FALSE	1	126	F1															2991.81			17629.5				2014-01-12 03:27:41	1.08764	0.939955						962.399	1046.75	904.612
1487	FALSE	1	126	F1															1352.89			9790.59				2014-01-12 03:28:00	0.414585	0.851043						256.604	106.384	218.381
1488	FALSE	1	126	F1															1814.24			8721.37				2014-01-12 03:28:20	0.493233	0.835843						1433.96	707.276	1198.56
1489	FALSE	1	126	F1															1484.84			2832.13				2014-01-12 03:28:39	0.5722	0.435503						293.96	168.204
1490	FALSE	1	126	F1															1621.02			172926				2014-01-12 03:28:58	0.66539	1.67337						6740.04	4484.75	11278.6
1491	FALSE	1	126	F1															2107.11			2258.13				2014-01-12 03:29:18	1.60883	1.33544						341.591	549.564	456.175
1492	FALSE	1	126	F1															2690.57			725.866				2014-01-12 03:29:38	0.698442	0.727461
1493	FALSE	1	127	F2															2850.72			188581				2014-01-12 03:22:28	0.970093	1.00532						6215.07	6029.2	6248.16
1494	FALSE	1	127	F2															1616.94			308632				2014-01-12 03:22:47	0.637871	1.50341						11472.5	7317.98	17247.9
1495	FALSE	1	127	F2															1083.71			64301.4				2014-01-12 03:23:26	0.855232	0.84649						4023.17	3440.74	3405.57
1496	FALSE	1	127	F2															3104.86			9162				2014-01-12 03:23:46	0.478261	0.739719						483.064	231.03	357.331
1497	FALSE	1	127	F2															2865.72			71901				2014-01-12 03:24:06	0.952588	1.26684						2812.02	2678.7	3562.39
1498	FALSE	1	127	F2															2688.64			1342.21				2014-01-12 03:24:25	0.988445	0.901954
1499	FALSE	1	127	F2															2832.77			2511.98				2014-01-12 03:24:45	0.616497	0.857528						328.759	202.679	281.92
1500	FALSE	1	127	F2															2596.46			4560.2				2014-01-12 03:25:24	0.907696	0.905397						333.14	302.389	301.624
1501	FALSE	1	127	F2															2994.82			5314.94				2014-01-12 03:25:44	0.845015	0.763417						495.626	418.812
1502	FALSE	1	128	F3															1186.62			25583.5				2014-01-12 03:18:12	0.550067	0.597818						445.002	244.781	266.031
1503	FALSE	1	128	F3															1852.03			70780.2				2014-01-12 03:18:32	0.422543	1.04477						3762.7	1589.9	3931.15
1504	FALSE	1	128	F3															2868.66			72896.8				2014-01-12 03:18:52	0.912088	1.08135						3960.6	3612.41	4282.78
1505	FALSE	1	128	F3															1129.6			11124				2014-01-12 03:19:12	0.467262	0.539866						396.66	185.344	214.143
1506	FALSE	1	128	F3															2687.61			3191.6				2014-01-12 03:19:31	1.05193	0.951741						646.484	680.055	615.285
1507	FALSE	1	128	F3															2048.06			14883.7				2014-01-12 03:19:51	1.04506	1.32925						597.398	624.32	794.089
1508	FALSE	1	128	F3															2723.56			12809.1				2014-01-12 03:20:11	1.02964	0.916408						672.828	692.772	616.585
1509	FALSE	1	128	F3															2846.72			74762.1				2014-01-12 03:20:30	0.71109	0.968667						2595.02	1845.3	2513.71
1510	FALSE	1	128	F3															1918.11			2619.68				2014-01-12 03:20:50	0.59183	0.838754						677.966	401.241	568.647
1511	FALSE	1	128	F3															2666.41			12274				2014-01-12 03:21:10	0.588671	0.828248						1029.58	606.082	852.744
1512	FALSE	1	128	F3															2187.29			5577.23				2014-01-12 03:21:29	0.937311	0.896158						347.506	325.721	311.42
1513	FALSE	1	129	F4															1448.93			14085.3				2014-01-12 03:14:56	0.682678	1.19861						334.637	228.449	401.099
1514	FALSE	1	129	F4															1072.57			21749.7				2014-01-12 03:15:16	0.495543	0.359337						466.164	231.004	167.51
1515	FALSE	1	129	F4															1042.65			10186.1				2014-01-12 03:15:35	0.241041	0.285306						449.642		128.285
1516	FALSE	1	129	F4															1685.97			31845.2				2014-01-12 03:15:55	0.964601	0.885756						2618.03	2525.35	2318.93
1517	FALSE	1	129	F4															2033.14			6778.01				2014-01-12 03:16:14	0.988641	1.1425						815.801	806.534	932.053
1518	FALSE	1	129	F4															1526.85			4698.48				2014-01-12 03:16:34	0.959055	0.848017						542.452	520.241	460.009
1519	FALSE	1	129	F4															1583.98			8181.39				2014-01-12 03:16:54	0.574689	0.931305						923.746	530.866	860.29
1520	FALSE	1	129	F4															1546			3367.6				2014-01-12 03:17:13	1.1398	0.850333						386.841	440.923	328.944
1521	FALSE	1	129	F4															1893.06			2190.27				2014-01-12 03:17:33	0.691265	0.677583						551.357	381.134	373.59
1522	FALSE	1	129	F4															979.542			775.964				2014-01-12 03:17:53	0	0
1523	FALSE	1	130	F5															1273.65			77042.4				2014-01-12 03:10:42	0.441298	0.80967						532.545	235.011	431.186
1524	FALSE	1	130	F5															2722.54			21532.6				2014-01-12 03:11:01	0.840834	1.10164						1075.57	904.372	1184.88
1525	FALSE	1	130	F5															2867.64			23454.5				2014-01-12 03:11:21	0.913221	1.15847						1901.85	1736.81	2203.23
1526	FALSE	1	130	F5															1585.04			25560.5				2014-01-12 03:11:40	0.482566	1.02785						1919.67	926.369	1973.13
1527	FALSE	1	130	F5															2420.34			14299.7				2014-01-12 03:12:19	0.573923	1.12343						1189.42	682.633	1336.23
1528	FALSE	1	130	F5															3907.25			14142.4				2014-01-12 03:12:39	0	0
1529	FALSE	1	130	F5															2136.07			4646.16				2014-01-12 03:12:59	1.47556	0.680317						338.437	499.386	230.245
1530	FALSE	1	130	F5															2045.2			2593.74				2014-01-12 03:13:18	0.899677	1.31541						511.857	460.506	673.301
1531	FALSE	1	130	F5															3105.8			1472.85				2014-01-12 03:13:38	0	0
1532	FALSE	1	130	F5															1003.58			3196.25				2014-01-12 03:13:57	0.631036	0.709751						251.665		178.62
1533	FALSE	1	130	F5															1974.12			7718.81				2014-01-12 03:14:16	0.549308	1.13891						668.273	367.088	761.1
1534	FALSE	1	131	F6															1866.07			76835.2				2014-01-12 03:07:06	0.945947	0.885343						12157.4	11500.3	10763.5
1535	FALSE	1	131	F6															3908.24			22104.4				2014-01-12 03:08:24	1.20436	1.67584							236.531	329.128
1536	FALSE	1	131	F6															1923.09			17651.7				2014-01-12 03:09:04	0.814327	1.06289						1214.98	989.388	1291.39
1537	FALSE	1	131	F6															1430.83			7472.96				2014-01-12 03:09:24	0.603173	0.411495						851.287	513.473	350.301
1538	FALSE	1	131	F6															1446.83			1722.06				2014-01-12 03:09:43	0.949684	0.7416						277.457	263.496	205.762
1539	FALSE	1	131	F6															1478.86			1582.05				2014-01-12 03:10:03	0.950638	1.07369						235.658		253.023
1540	FALSE	1	131	F6															872.488			3100.83				2014-01-12 03:10:23	0	0
1541	FALSE	1	132	F7															1379.85			29051.5				2014-01-12 03:03:12	0.70504	1.4237						1085.95	765.637	1546.06
1542	FALSE	1	132	F7															2739.56			12745.4				2014-01-12 03:03:32	1.02828	1.2155						963.296	990.534	1170.88
1543	FALSE	1	132	F7															1962.1			254592				2014-01-12 03:04:11	0.480913	1.3649						7662.8	3685.14	10458.9
1544	FALSE	1	132	F7															2192.31			8624.51				2014-01-12 03:04:31	0.817438	0.767748						1127.49	921.651	865.626
1545	FALSE	1	132	F7															1919.13			8294.14				2014-01-12 03:04:51	0.761363	0.778685						1097.98	835.962	854.981
1546	FALSE	1	132	F7															2171.16			5773.28				2014-01-12 03:05:10	1.0989	0.83237						783.288	860.752	651.986
1547	FALSE	1	132	F7															2240.27			4348.16				2014-01-12 03:05:30	0.514255	0.808064						885.989	455.624	715.935
1548	FALSE	1	132	F7															1721.94			1373.49				2014-01-12 03:05:49	1.03976	0.760109						341.237	354.804	259.378
1549	FALSE	1	132	F7															1248.73			640.452				2014-01-12 03:06:09	0	0
1550	FALSE	1	132	F7															1901.26			1510.75				2014-01-12 03:06:28	1.09822	0.523749						324.135	355.971	169.765
1551	FALSE	1	133	F8															1491.88			23426.4				2014-01-12 02:59:17	0.578376	1.14355						518.765	300.041	593.233
1552	FALSE	1	133	F8															1832.06			25609.6				2014-01-12 02:59:36	1.03489	1.08236						1981.13	2050.26	2144.31
1553	FALSE	1	133	F8															2995.76			38443.9				2014-01-12 02:59:56	1.14091	1.1641						1643.87	1875.5	1913.62
1554	FALSE	1	133	F8															1587.87			16250.2				2014-01-12 03:00:15	0.72135	0.948448						1031.14	743.81	977.98
1555	FALSE	1	133	F8															1285.77			5920.16				2014-01-12 03:00:55	0.654142	1.14574						441.849	289.032	506.244
1556	FALSE	1	133	F8															2370.37			2181.56				2014-01-12 03:01:14	1.1931	1.26406						409.501	488.576	517.635
1557	FALSE	1	133	F8															1794.09			5861.25				2014-01-12 03:01:34	0.500107	0.811775						1319.75	660.018	1071.34
1558	FALSE	1	133	F8															2063.07			1492.64				2014-01-12 03:01:54	0.623338	1.23935						353.475	220.334	438.079
1559	FALSE	1	133	F8															912.513			1133.58				2014-01-12 03:02:13	0	0
1560	FALSE	1	133	F8															932.507			701.708				2014-01-12 03:02:33	0	1.08315								106.872
1561	FALSE	1	134	F9															2135.05			137119				2014-01-12 02:55:03	0.733978	1.02411						536.061	393.457	548.983
1562	FALSE	1	134	F9															2994.77			46953.1				2014-01-12 02:55:43	0.981786	1.01055						2216.97	2176.59	2240.36
1563	FALSE	1	134	F9															2514.49			18083.1				2014-01-12 02:56:02	1.11184	0.986533						1603.19	1782.49	1581.59
1564	FALSE	1	134	F9															2006.96			23128.8				2014-01-12 02:56:22	1.99012	2.00671						1117.41	2223.77	2242.32
1565	FALSE	1	134	F9															1812.08			13625.8				2014-01-12 02:56:41	0.74255	1.24102						1275.56	947.163	1583
1566	FALSE	1	134	F9															1762			16618.8				2014-01-12 02:57:20	0.833517	1.29738						951.479	793.074	1234.43
1567	FALSE	1	134	F9															2182.23			8236.01				2014-01-12 02:57:39	0.581324	0.785966						1014.02	589.474	796.985
1568	FALSE	1	134	F9															1489.88			10008.4				2014-01-12 02:57:59	1.30781	1.10135						267.914	350.382	295.067
1569	FALSE	1	134	F9															1396.88			80394.3				2014-01-12 02:58:18	0.409486	1.01975						7341.74	3006.34	7486.72
1570	FALSE	1	135	F10															1569.86			33785.3				2014-01-12 02:51:10	0.840526	0.926899						2017.45	1695.72	1869.97
1571	FALSE	1	135	F10															2207.2			19206.2				2014-01-12 02:51:29	1.36384	1.24086						1583.75	2159.99	1965.22
1572	FALSE	1	135	F10															2992.76			28607.7				2014-01-12 02:51:48	0.978391	0.9433						1609.77	1574.98	1518.49
1573	FALSE	1	135	F10															1393.86			84320.5				2014-01-12 02:52:08	0.37993	0.817869						7981.27	3032.32	6527.63
1574	FALSE	1	135	F10															3009.76			5845.25				2014-01-12 02:52:47	2.64519	2.38815						309.252	818.031	738.54
1575	FALSE	1	135	F10															1411.9			7988.43				2014-01-12 02:53:07	0.632256	0.76373						745.716	471.483	569.526
1576	FALSE	1	135	F10															946.521			3358.26				2014-01-12 02:53:26	0.625805	1.11183						185.534		206.281
1577	FALSE	1	135	F10															1824.01			7295.82				2014-01-12 02:53:46	1.11497	0.787892						1380.22	1538.9	1087.46
1578	FALSE	1	135	F10															2053.26			3027.98				2014-01-12 02:54:06	0.521562	0.863278						509.424	265.697	439.775
1579	FALSE	1	135	F10															1960.08			1814.57				2014-01-12 02:54:25	0.597891	0.87462						325.604	194.676	284.78
1580	FALSE	1	135	F10															1741.1			3273				2014-01-12 02:54:44	0.544878	0.776884						604.499	329.378	469.626
1581	FALSE	1	136	F11															1827.02			20842.1				2014-01-12 02:48:52	1.00355	0.806931						3123.29	3134.37	2520.28
1582	FALSE	1	136	F11															1910.17			4464				2014-01-12 02:49:51	0.838717	1.06182						569.428	477.588	604.629
1583	FALSE	1	136	F11															894.504			4524.83				2014-01-12 02:50:31	0.42985	0.813276						266.712	114.646	216.911
1584	FALSE	1	136	F11															2070.16			1876.87				2014-01-12 02:50:50	0.615629	1.67367						264.74	162.982	443.087
1585	FALSE	1	137	F12															2323.3			4304.39				2014-01-12 02:44:18	1.27934	1.49195						357.399	457.236	533.221
1586	FALSE	1	137	F12															1909.16			5222.8				2014-01-12 02:44:38	0.713803	1.07195						858.385	612.718	920.147
1587	FALSE	1	137	F12															2152.27			7981.69				2014-01-12 02:45:17	0.494612	1.12846						1060.66	524.618	1196.91
1588	FALSE	1	137	F12															1390.83			6683.32				2014-01-12 02:45:37	0.218602	0.706742						1279.33	279.665	904.159
1589	FALSE	1	137	F12															1537.91			1789.79				2014-01-12 02:45:56	1.05741	1.27702						345.733	365.582	441.508
1590	FALSE	1	137	F12															1855.04			8895.55				2014-01-12 02:46:16	0.901239	0.860385						752.392	678.085	647.347
1591	FALSE	1	137	F12															1776			11474.7				2014-01-12 02:46:35	1.16704	0.894762						771.164	899.982	690.008
1592	FALSE	1	137	F12															2532.39			1308.32				2014-01-12 02:46:54	1.03923	1.22483						234.785	243.996	287.571
1593	FALSE	1	138	F13															1165.78			31516.5				2014-01-12 02:40:04	0.476325	0.537129						330.415	157.385	177.476
1594	FALSE	1	138	F13															2049.1			19042.1				2014-01-12 02:40:24	0.633982	1.19061						1349.73	855.703	1607
1595	FALSE	1	138	F13															1401.78			37895				2014-01-12 02:40:43	0.843378	1.51758						2435.24	2053.83	3695.68
1596	FALSE	1	138	F13															1030.62			4045.41				2014-01-12 02:41:03	0.272364	0.558315						575.315	156.695	321.207
1597	FALSE	1	138	F13															3012.75			3639.92				2014-01-12 02:41:23	0.917775	1.29572						372.457	341.832	482.598
1598	FALSE	1	138	F13															1330.72			2329.92				2014-01-12 02:41:42	0.934918	1.06049						281.298	262.991	298.313
1599	FALSE	1	138	F13															1408.83			2795.84				2014-01-12 02:42:02	0.868278	0.543985						420.687	365.273	228.847
1600	FALSE	1	138	F13															1808.09			2222.96				2014-01-12 02:42:21	0.594445	0.768912
1601	FALSE	1	138	F13															964.561			1377.79				2014-01-12 02:42:40	0	1.09044								143.329
1602	FALSE	1	138	F13															1434.89			178.988				2014-01-12 02:43:00	0	0
1603	FALSE	1	139	F14															2189.34			42042.1				2014-01-12 02:35:51	0.749832	0.828481						3463.69	2597.18	2869.6
1604	FALSE	1	139	F14															1857.04			35162.6				2014-01-12 02:36:30	0.98685	1.05195						1949.88	1924.24	2051.17
1605	FALSE	1	139	F14															1823.17			21863.1				2014-01-12 02:36:50	0.241799	0.315845						2742.87	663.223	866.324
1606	FALSE	1	139	F14															2866.7			8586.35				2014-01-12 02:37:10	0.960117	1.08099						518.839	498.147	560.859
1607	FALSE	1	139	F14															1749.07			92448.2				2014-01-12 02:37:29	0.535755	0.860947						6332.5	3392.67	5451.95
1608	FALSE	1	139	F14															2085.24			10616.1				2014-01-12 02:37:49	0.908091	0.845893						1032.9	937.967	873.722
1609	FALSE	1	139	F14															1559.85			3505.53				2014-01-12 02:38:08	0.787533	1.08598						374.148	294.654	406.316
1610	FALSE	1	139	F14															1543.97			4392.69				2014-01-12 02:38:27	0.584932	0.802654						488.628	285.814	392.199
1611	FALSE	1	139	F14															2016.16			7696.6				2014-01-12 02:39:06	0.382218	0.82505						734.306	280.665	605.84
1612	FALSE	1	140	F15															1861.08			35860.2				2014-01-12 02:31:57	0.96419	1.08925						1991.44	1920.13	2169.18
1613	FALSE	1	140	F15															2125.28			20083.9				2014-01-12 02:32:36	0.997285	1.12396						1582.81	1578.51	1779.01
1614	FALSE	1	140	F15															2268.32			11188.6				2014-01-12 02:32:55	0.849983	0.868617						1213.76	1031.67	1054.29
1615	FALSE	1	140	F15															2112.23			9783.2				2014-01-12 02:33:14	1.89963	1.5076						990.692	1881.95	1493.57
1616	FALSE	1	140	F15															1618.1			5823.8				2014-01-12 02:33:34	0.943341	1.19549						482.523	455.184	576.852
1617	FALSE	1	140	F15															1523.95			6281.37				2014-01-12 02:33:54	0.758584	1.28948						458.657	347.93	591.428
1618	FALSE	1	140	F15															2865.73			6397.08				2014-01-12 02:34:13	1.12089	0.885903						401.5	450.037	355.69
1619	FALSE	1	140	F15															1794.09			67234.8				2014-01-12 02:34:33	0.575346	0.649984						12927.1	7437.56	8402.4
1620	FALSE	1	140	F15															3023.77			905.124				2014-01-12 02:34:52	0.667458	1.04324						221.649	147.941	231.234
1621	FALSE	1	140	F15															2489.48			799.68				2014-01-12 02:35:12	0.850068	0.783514
1622	FALSE	1	141	F16															2265.23			18082.9				2014-01-12 02:28:22	0.95166	0.787638						1763.58	1678.33	1389.06
1623	FALSE	1	141	F16															2515.55			4188.61				2014-01-12 02:28:42	1.11152	1.55077						643.959	715.776	998.632
1624	FALSE	1	141	F16															812.488			21491.6				2014-01-12 02:29:01	0.333346	0.667792						411.806	137.274	275.001
1625	FALSE	1	141	F16															1267.74			2962.1				2014-01-12 02:29:20	0.728056	0.722831						455.516	331.641	329.261
1626	FALSE	1	141	F16															1764.13			5286.76				2014-01-12 02:29:40	0.75087	0.987495						961.1	721.661	949.082
1627	FALSE	1	141	F16															2183.29			8399.61				2014-01-12 02:29:59	0.711719	1.2826						788.198	560.976	1010.94
1628	FALSE	1	141	F16															867.513			4592.77				2014-01-12 02:30:19	0.922115	0.922115						128.034
1629	FALSE	1	141	F16															1683.03			14063.7				2014-01-12 02:30:38	1.01363	1.16555						774.711	785.273	902.966
1630	FALSE	1	141	F16															2017.21			4511.25				2014-01-12 02:30:58	0.367556	0.998901						562.586	206.782	561.968
1631	FALSE	1	141	F16															874.526			2449.35				2014-01-12 02:31:17	0	0
1632	FALSE	1	142	F17															1684.98			45426.6				2014-01-12 02:23:48	0.684414	1.07965						1760.64	1205.01	1900.87
1633	FALSE	1	142	F17															1809.18			41430.3				2014-01-12 02:24:08	0.615493	0.592021						6853.73	4218.43	4057.55
1634	FALSE	1	142	F17															2061.23			16762.2				2014-01-12 02:24:27	0.890602	1.20332						704.138	627.107	847.303
1635	FALSE	1	142	F17															2293.29			5185.88				2014-01-12 02:24:47	1.04348	1.07152						479.776	500.636	514.09
1636	FALSE	1	142	F17															1431.8			3608.79				2014-01-12 02:25:07	0.669273	0.956664						389.481	260.669	372.602
1637	FALSE	1	142	F17															827.498			11117.5				2014-01-12 02:25:27	0.562015	0.562015						225.607
1638	FALSE	1	142	F17															1318.83			6592.07				2014-01-12 02:25:47	0.734762	0.824393						266.239	195.622	219.485
1639	FALSE	1	142	F17															2553.42			13693.3				2014-01-12 02:26:06	0.750882	1.03985						779.18	585.072	810.23
1640	FALSE	1	142	F17															2576.54			3220.11				2014-01-12 02:26:26	1.30343	1.5129						310.351	404.523	469.53
1641	FALSE	1	142	F17															2257.37			1478.29				2014-01-12 02:26:45	1.04689	0.790298
1642	FALSE	1	142	F17															1702.94			3231.05				2014-01-12 02:27:05	1.19428	0.790386						558.809	667.376	441.675
1643	FALSE	1	142	F17															1157.83			10541				2014-01-12 02:27:25	0.903131	1.31131						491.366	443.768	644.332
1644	FALSE	1	143	F18															1793.12			452146				2014-01-12 02:20:13	0.546717	0.624875						75298	41166.7	47051.9
1645	FALSE	1	143	F18															1777.16			11164.4				2014-01-12 02:20:52	0.625528	0.716402						3103.63	1941.41	2223.45
1646	FALSE	1	143	F18															1489.9			7725.49				2014-01-12 02:21:12	0.547299	1.1195						860.028	470.692	962.798
1647	FALSE	1	143	F18															2838.63			3755.05				2014-01-12 02:21:31	0.994527	0.463833						412.984	410.724	191.556
1648	FALSE	1	143	F18															2563.55			5949.8				2014-01-12 02:21:51	0.740051	1.32222						548.15	405.66	724.776
1649	FALSE	1	143	F18															2232.24			8069.62				2014-01-12 02:22:11	0.780422	0.860766						425.954	332.424	366.647
1650	FALSE	1	143	F18															1997.19			3121.69				2014-01-12 02:22:30	0.923078	0.841023						404.713	373.582	340.373
1651	FALSE	1	143	F18															2532.5			20891.9				2014-01-12 02:22:50	0.634572	1.246						866.177	549.652	1079.25
1652	FALSE	1	143	F18															1761.07			2760.04				2014-01-12 02:23:09	0.872815	1.25542						408.066	356.166	512.292
1653	FALSE	1	143	F18															1360.75							2014-01-12 02:23:29	0	0
1654	FALSE	1	144	F19															1795.13			569661				2014-01-12 02:17:16	0.580946	0.659677						92218.5	53574	60834.4
1655	FALSE	1	144	F19															2119.3			173829				2014-01-12 02:17:36	0.461486	1.23904						4457.89	2057.25	5523.53
1656	FALSE	1	144	F19															2101.35			3619.96				2014-01-12 02:17:55	0.865697	1.02632						715.894	619.747	734.734
1657	FALSE	1	144	F19															1771.05			6416.55				2014-01-12 02:18:15	0.86528	0.825457						1464.17	1266.92	1208.61
1658	FALSE	1	144	F19															1996.18			3402.52				2014-01-12 02:18:34	0.787519	1.11582						643.952	507.125	718.534
1659	FALSE	1	144	F19															1117.71			1595.15				2014-01-12 02:18:54	0.367046	0.585771						380.897	139.807	223.118
1660	FALSE	1	144	F19															1060.67			1757.09				2014-01-12 02:19:14	0.812788	0.799321						192.982	156.853	154.254
1661	FALSE	1	144	F19															898.082			3620.45				2014-01-12 02:19:33	0.310046	0.297485						329.903	102.285
1662	FALSE	1	145	F20															1208.83			30902.9				2014-01-12 02:13:21	1.14312	1.3561						1488.29	1701.29	2018.27
1663	FALSE	1	145	F20															1135.76			10214.6				2014-01-12 02:14:20	0.735541	0.601513						516.869	380.179	310.904
1664	FALSE	1	145	F20															907.571			28656.1				2014-01-12 02:14:39	0.529939	0.877298						1242.61	658.51	1090.14
1665	FALSE	1	145	F20															1049.65			8128.9				2014-01-12 02:14:59	0.494564	0.768607						559.569	276.743	430.089
1666	FALSE	1	145	F20															930.564			3704.32				2014-01-12 02:15:19	0.532043	0.532043						263.564
1667	FALSE	1	145	F20															955.581			2868.07				2014-01-12 02:15:38	0.418614	0.483986						319.387		154.579
1668	FALSE	1	145	F20															945.582			1825.13				2014-01-12 02:15:57	0.997998	0.997998						200.271
1669	FALSE	1	145	F20															1723.01			931.059				2014-01-12 02:16:17	0.709815	0.976932
1670	FALSE	1	145	F20															1665.96			913.377				2014-01-12 02:16:37	0.980572	0.663731
1671	FALSE	1	145	F20															1434.94			326.245				2014-01-12 02:16:56	1.1443	0.929934
1672	FALSE	1	146	F21															2182.33			94427.7				2014-01-12 02:09:27	0.640974	1.03727						3901.71	2500.89	4047.12
1673	FALSE	1	146	F21															1832.13			9369.1				2014-01-12 02:10:26	0.941818	1.15607						1441.95	1358.06	1667
1674	FALSE	1	146	F21															1133.77			5561.72				2014-01-12 02:10:46	0.604675	0.711277						363.821	219.994	258.778
1675	FALSE	1	146	F21															2575.56			1292.31				2014-01-12 02:11:05	0.991721	1.24494
1676	FALSE	1	146	F21															1083.76			4179.49				2014-01-12 02:11:25	0.754632	0.499946						354.209	267.298	177.086
1677	FALSE	1	146	F21															1342.92			18473.9				2014-01-12 02:11:44	0.882765	1.12272						917.598	810.024	1030.21
1678	FALSE	1	146	F21															1417.9			1205.27				2014-01-12 02:12:03	1.17126	0.925252						194.342	227.624	179.815
1679	FALSE	1	146	F21															916.554			1823.11				2014-01-12 02:12:23	0	0
1680	FALSE	1	146	F21															950.588			1063.92				2014-01-12 02:12:43	0.597565	0.597565						207.815
1681	FALSE	1	146	F21															966.603			2444.61				2014-01-12 02:13:02	0.64492	0.840622						310.696	200.374	261.178
1682	FALSE	1	147	F22															1346.85			250250				2014-01-12 02:05:32	1.09919	1.15124						8045.07	8843.05	9261.82
1683	FALSE	1	147	F22															1155.68			31652.4				2014-01-12 02:05:52	0.297932	0.698594						558.021	166.252	389.83
1684	FALSE	1	147	F22															1400.8			6083.86				2014-01-12 02:06:11	0.700301	0.901817						385.503	269.968	347.653
1685	FALSE	1	147	F22															1451.97			10507.1				2014-01-12 02:06:31	1.19058	0.717658						749.545	892.392	537.917
1686	FALSE	1	147	F22															904.619			53564				2014-01-12 02:06:50	0.424494	0.842936						2585.18	1097.4	2179.14
1687	FALSE	1	147	F22															1099.76			2846.94				2014-01-12 02:07:10	0.912606	0.569446						307.038	280.205	174.842
1688	FALSE	1	147	F22															1148.74			3345.41				2014-01-12 02:07:29	0.487948	0.646586						434.994	212.254	281.261
1689	FALSE	1	147	F22															1300.82			3581.25				2014-01-12 02:07:49	0.779485	0.860261						439.652	342.703	378.216
1690	FALSE	1	147	F22															2315.39			1148.58				2014-01-12 02:08:08	1.27536	1.06293
1691	FALSE	1	147	F22															1794.11			29652.4				2014-01-12 02:08:28	0.756613	0.796094						5312.32	4019.37	4229.1
1692	FALSE	1	147	F22															2008.28			3219.09				2014-01-12 02:08:48	0.613721	1.09961						572.199	351.171	629.198
1693	FALSE	1	147	F22															1811.15			1496.12				2014-01-12 02:09:07	0.965704	0.859437						245.288	236.875	210.809
1694	FALSE	1	148	F23															1165.81			45187.2				2014-01-12 02:01:37	0.77013	0.644061						279.882	215.545	180.261
1695	FALSE	1	148	F23															905.691			67228.1				2014-01-12 02:02:16	0.396312	0.875068						2831.88	1122.31	2478.09
1696	FALSE	1	148	F23															2010.28			8520.4				2014-01-12 02:02:55	0.871174	0.973364						1218.73	1061.72	1186.27
1697	FALSE	1	148	F23															839.546			8765.79				2014-01-12 02:03:15	0	0
1698	FALSE	1	148	F23															1184.77			593.761				2014-01-12 02:03:34	0.539016	0.539016						191.826
1699	FALSE	1	148	F23															1813.13			10034				2014-01-12 02:03:54	1.0035	1.45544						341.996	343.192	497.754
1700	FALSE	1	148	F23															1094.71			1085.27				2014-01-12 02:04:33	0.830127	0.678048						251.454	208.739	170.498
1701	FALSE	1	148	F23															1763.01			1436.43				2014-01-12 02:04:53	0.649115	0.86567						284.849	184.899	246.585
1702	FALSE	1	148	F23															1144.64			915.353				2014-01-12 02:05:12	0.715294	0.715294						229.674
1703	FALSE	1	149	F24															1261.84			1612.32				2014-01-12 02:00:58	0.780274	0.688939						310.245	242.076	213.74
1704	FALSE	1	149	F24															1388.97			21473.6				2014-01-12 02:01:17	0.333115	0.993687						1622.95	540.629	1612.7
1705	FALSE	1	150	G1															1941.14			94916.6				2014-01-12 03:30:17	0.842054	0.83286						6402.74	5391.45	5332.59
1706	FALSE	1	150	G1															2993.84			30275.8				2014-01-12 03:30:36	1.04211	1.08534						1581.57	1648.16	1716.54
1707	FALSE	1	150	G1															2866.73			42542				2014-01-12 03:31:15	1.09835	1.05517						2333.09	2562.53	2461.81
1708	FALSE	1	150	G1															2831.75			1988.29				2014-01-12 03:31:35	0.862773	0.762332						485.309	418.711	369.966
1709	FALSE	1	150	G1															1379.88			8571.11				2014-01-12 03:31:55	0.586165	1.25456						611.086	358.197	766.646
1710	FALSE	1	150	G1															1710.98			16121.1				2014-01-12 03:32:14	0.623237	0.651932						1083	674.968	706.044
1711	FALSE	1	150	G1															2036.16			37852.7				2014-01-12 03:32:34	0.458142	0.899354						1438.79	659.172	1293.99
1712	FALSE	1	150	G1															2483.47			1722.75				2014-01-12 03:32:53	0.749604	0.91644						362.067	271.407	331.813
1713	FALSE	1	150	G1															3103.84			1196.89				2014-01-12 03:33:13	0	0
1714	FALSE	1	150	G1															1544.91			1996.73				2014-01-12 03:33:32	1.34148	1.37446						334.991	449.384	460.43
1715	FALSE	1	151	G2															2851.72			116919				2014-01-12 03:34:11	1.11767	1.05745						4161.33	4650.99	4400.4
1716	FALSE	1	151	G2															1712.93			37926.1				2014-01-12 03:34:31	0.775041	1.05767						1892.95	1467.12	2002.12
1717	FALSE	1	151	G2															2006.2			142559				2014-01-12 03:34:50	0.259312	0.670883						9911.25	2570.11	6649.28
1718	FALSE	1	151	G2															2992.83			25600.3				2014-01-12 03:35:10	0.878152	1.03974						1389.44	1220.14	1444.66
1719	FALSE	1	151	G2															2056.19			19041.4				2014-01-12 03:35:29	0.90754	0.712395						1477.13	1340.56	1052.3
1720	FALSE	1	151	G2															2369.44			60931.2				2014-01-12 03:35:49	1.32486	1.02224						4015.17	5319.53	4104.46
1721	FALSE	1	151	G2															1585.03			5424.77				2014-01-12 03:36:28	0.53599	0.91328						650.103	348.449	593.726
1722	FALSE	1	151	G2															1647.9			2714.09				2014-01-12 03:36:47	0.971119	0.959378						223.561	217.104	214.479
1723	FALSE	1	151	G2															1945.1			41314.6				2014-01-12 03:37:07	0.964815	1.00608						2378.69	2294.99	2393.15
1724	FALSE	1	151	G2															2683.54							2014-01-12 03:37:26	0	0
1725	FALSE	1	152	G3															2370.43			201771				2014-01-12 03:37:46	1.026	0.98011						15458.9	15860.9	15151.4
1726	FALSE	1	152	G3															1375.73			21228.4				2014-01-12 03:38:06	0.68919	1.098						288.709	198.976	317.004
1727	FALSE	1	152	G3															1944.09			51157.3				2014-01-12 03:38:25	0.875651	0.967081						3051.19	2671.78	2950.75
1728	FALSE	1	152	G3															1898.93			5984				2014-01-12 03:38:44	0.895543	1.06476						565.388	506.329	602.002
1729	FALSE	1	152	G3															2049.21			16077.2				2014-01-12 03:39:24	0.924503	1.01161						1183.45	1094.1	1197.19
1730	FALSE	1	152	G3															1722			7995.76				2014-01-12 03:39:44	0.585115	0.75865						1016.96	595.037	771.514
1731	FALSE	1	152	G3															1654.95			2146.83				2014-01-12 03:40:03	0.663781	0.758911						510.009	338.534	387.051
1732	FALSE	1	152	G3															1290.79			3668.61				2014-01-12 03:40:22	0.597896	0.570753						245.565	146.822
1733	FALSE	1	152	G3															1880.08			3614.32				2014-01-12 03:40:42	0.949236	0.976684						442.78	420.303	432.457
1734	FALSE	1	152	G3															2071.23			2322.19				2014-01-12 03:41:02	0.648046	1.5732						254.511	164.935	400.396
1735	FALSE	1	152	G3															2477.38			1912.2				2014-01-12 03:41:21	0.519006	0.720614						254.054		183.074
1736	FALSE	1	153	G4															1664.96			22696.7				2014-01-12 03:41:41	1.07779	1.20721						1312.09	1414.16	1583.97
1737	FALSE	1	153	G4															2594.48			130303				2014-01-12 03:42:00	0.844387	0.915583						5589.55	4719.74	5117.7
1738	FALSE	1	153	G4															3763.15			39414.4				2014-01-12 03:42:39	1.29977	0							195.384
1739	FALSE	1	153	G4															3053.73			3863.49				2014-01-12 03:42:58	0.991269	0.845833						511.084	506.622	432.292
1740	FALSE	1	153	G4															1911.07			30672.1				2014-01-12 03:43:18	0.703662	1.32347						1277.74	899.097	1691.05
1741	FALSE	1	153	G4															2720.61			2100.89				2014-01-12 03:43:38	1.08251	1.22258						272.026	294.47	332.573
1742	FALSE	1	153	G4															1182.67			2027.01				2014-01-12 03:43:57	0.555122	0.538263						358.783	199.168
1743	FALSE	1	153	G4															1123.66			1729.39				2014-01-12 03:44:16	0.651295	0.506097						191.067	124.441	96.6986
1744	FALSE	1	153	G4															1942.1			7301.01				2014-01-12 03:44:36	1.11237	1.23498						525.642	584.708	649.156
1745	FALSE	1	153	G4															957.543			130.778				2014-01-12 03:44:55	0	0
1746	FALSE	1	153	G4															943.525							2014-01-12 03:45:15	0	0
1747	FALSE	1	154	G5															2595.47			196147				2014-01-12 03:45:34	0.876429	0.963475						7124.93	6244.5	6864.69
1748	FALSE	1	154	G5															1541.92			55295.5				2014-01-12 03:47:11	0.878726	0.827529						8231.72	7233.43	6811.98
1749	FALSE	1	154	G5															2666.51			4745.52				2014-01-12 03:47:31	1.03632	1.06681						581.283	602.397	620.116
1750	FALSE	1	154	G5															2432.42			1311.21				2014-01-12 03:47:51	0.801878	1.01768						319.664	256.332	325.315
1751	FALSE	1	154	G5															2577.49			1866.5				2014-01-12 03:48:11	1.08421	1.37872						253.846	275.223	349.982
1752	FALSE	1	154	G5															3188.75			1350.6				2014-01-12 03:48:30	1.41734	0							300.467
1753	FALSE	1	154	G5															3171.88			2193.83				2014-01-12 03:48:49	1.23093	1.04868						235.655	290.073	247.128
1754	FALSE	1	154	G5															1244.73			406.748				2014-01-12 03:49:09	0.83699	0.81942
1755	FALSE	1	155	G6															2839.65			19198.7				2014-01-12 03:49:29	0.713962	0.984431						2111.07	1507.22	2078.2
1756	FALSE	1	155	G6															2046.21			49568.7				2014-01-12 03:49:48	0.918506	1.06128						4331.25	3978.29	4596.68
1757	FALSE	1	155	G6															2688.62			3444.32				2014-01-12 03:50:08	1.1597	0.856845						680.494	789.169	583.078
1758	FALSE	1	155	G6															2433.38			2341.81				2014-01-12 03:50:27	0.584442	1.32622						496.898	290.408	658.998
1759	FALSE	1	155	G6															865.506			7360.86				2014-01-12 03:50:47	0.607855	0.404815						255.799	155.489
1760	FALSE	1	155	G6															3170.86			3317.9				2014-01-12 03:51:07	1.08917	0.840499						423.991	461.797	356.364
1761	FALSE	1	155	G6															1538.94			12325				2014-01-12 03:51:26	0.794642	0.779161						2163.2	1718.97	1685.49
1762	FALSE	1	155	G6															1466.9			1626.77				2014-01-12 03:51:46	0.863834	0.771606						295.117	254.932	227.714
1763	FALSE	1	155	G6															985.543			1459.15				2014-01-12 03:52:05	1.02118	1.02118						174.317
1764	FALSE	1	155	G6															1023.58			538.492				2014-01-12 03:52:25	0.660889	0.660889						230.115
1765	FALSE	1	155	G6															2623.51							2014-01-12 03:52:45	0	0
1766	FALSE	1	156	G7															996.634			32972.8				2014-01-12 03:53:05	0.474967	0.178389						755.867	359.012	134.838
1767	FALSE	1	156	G7															2949.72			3722.14				2014-01-12 03:54:03	0.773615	0.888508						596.94	461.802	530.387
1768	FALSE	1	156	G7															1692			53144.3				2014-01-12 03:54:23	0.942075	0.994367						2264.9	2133.7	2252.14
1769	FALSE	1	156	G7															1524.79			8473.97				2014-01-12 03:55:02	0.502658	0.722595						501.019	251.841	362.034
1770	FALSE	1	156	G7															2904.45			1923.46				2014-01-12 03:55:21	0.817846	0.827412						436.098	356.661	360.833
1771	FALSE	1	156	G7															2833.69			4910.97				2014-01-12 03:55:41	1.09418	1.03014						494.521	541.094	509.427
1772	FALSE	1	156	G7															950.576			2192.54				2014-01-12 03:56:00	0.470903	0.658181						252.069		165.907
1773	FALSE	1	156	G7															1397.82			1228.54				2014-01-12 03:56:20	0.951265	0.630254						240.515	228.794
1774	FALSE	1	156	G7															1912.09			2217.76				2014-01-12 03:56:39	0.917049	1.25651						256.888	235.579	322.784
1775	FALSE	1	157	G8															2048.23			404113				2014-01-12 03:56:59	0.828438	0.923624						20217.6	16749	18673.5
1776	FALSE	1	157	G8															1688			91834.2				2014-01-12 03:57:19	0.797083	0.924185						4077.18	3249.85	3768.07
1777	FALSE	1	157	G8															2687.68			4065.43				2014-01-12 03:57:38	0.980606	0.932454						814.853	799.05	759.813
1778	FALSE	1	157	G8															2037.22			28623.6				2014-01-12 03:58:18	0.617451	0.828061						2033.15	1255.37	1683.57
1779	FALSE	1	157	G8															2719.58			71135.8				2014-01-12 03:58:37	1.08915	1.10019						2971.96	3236.9	3269.71
1780	FALSE	1	157	G8															1399.85			3140.07				2014-01-12 03:58:57	0.85436	0.513902						456.395	389.925	234.542
1781	FALSE	1	157	G8															1732.1			2029.12				2014-01-12 03:59:16	0.722593	0.851859						229.212	165.627	195.256
1782	FALSE	1	157	G8															1343.85			1563.47				2014-01-12 03:59:35	1.33742	1.25907						176.824	236.489	222.634
1783	FALSE	1	157	G8															2769.54			1609.6				2014-01-12 03:59:55	1.61008	1.15158						279.093	449.361	321.397
1784	FALSE	1	157	G8															848.514			1882.45				2014-01-12 04:00:14	0	0
1785	FALSE	1	157	G8															2277.31			2244.34				2014-01-12 04:00:34	0.368973	0.68677						240.42	88.7085	165.113
1786	FALSE	1	158	G9															2706.59			210917				2014-01-12 04:00:54	1.04107	0.976574						6662.28	6935.9	6506.21
1787	FALSE	1	158	G9															2849.7			155305				2014-01-12 04:01:33	0.833234	0.864634						6564.19	5469.51	5675.62
1788	FALSE	1	158	G9															2686.61			3828.39				2014-01-12 04:01:53	0.791713	1.0073						590.576	467.567	594.889
1789	FALSE	1	158	G9															2721.59			113587				2014-01-12 04:02:12	0.98516	1.04998						4182.85	4120.78	4391.92
1790	FALSE	1	158	G9															2278.25			8260.94				2014-01-12 04:02:31	0.634502	1.0854						533.748	338.665	579.332
1791	FALSE	1	158	G9															2545.45			1488.71				2014-01-12 04:02:51	0.80924	1.1092						311.256	251.881	345.245
1792	FALSE	1	158	G9															2831.71			2042.34				2014-01-12 04:03:30	0.868478	0.615574						327.735	284.63	201.745
1793	FALSE	1	158	G9															2657.64			368.798				2014-01-12 04:03:49	1.02646	1.87926
1794	FALSE	1	158	G9															1662.95			2910.66				2014-01-12 04:04:09	0.94289	1.01716						319.368	301.129	324.848
1795	FALSE	1	158	G9															1509.93			1465.77				2014-01-12 04:04:28	0.880408	0.785858						265.428	233.685	208.589
1796	FALSE	1	159	G10															2543.52			4421.88				2014-01-12 04:04:48	1.4299	1.38668						428.917	613.308	594.771
1797	FALSE	1	159	G10															2690.61			10005.2				2014-01-12 04:05:08	1.05543	1.17926						955.581	1008.55	1126.88
1798	FALSE	1	159	G10															2862.71			328593				2014-01-12 04:05:47	1.05362	1.142						11126.8	11723.4	12706.8
1799	FALSE	1	159	G10															1049.58			2452.79				2014-01-12 04:06:06	0.70504	0.70504						304.277
1800	FALSE	1	159	G10															975.563			1811.25				2014-01-12 04:06:25	0.630188	0.630188						244.755
1801	FALSE	1	159	G10															941.542			1176.58				2014-01-12 04:06:45	0.969008	0.969008						182.49
1802	FALSE	1	159	G10															1105.62			388.961				2014-01-12 04:07:04	0.960026	0.960026						184.039
1803	FALSE	1	159	G10															1678.97			1754.42				2014-01-12 04:07:24	0.912175	0.954471						408.567	372.685	389.965
1804	FALSE	1	159	G10															968.549			461.763				2014-01-12 04:07:43	0	0
1805	FALSE	1	159	G10															1072.61							2014-01-12 04:08:03	0	0
1806	FALSE	1	159	G10															1023.59							2014-01-12 04:08:22	0	0
1807	FALSE	1	160	G11															2687.68			5475.19				2014-01-12 04:08:42	0.643285	0.860338						1128.16	725.728	970.599
1808	FALSE	1	160	G11															3181.69			18226				2014-01-12 04:09:41	0.912334	1.42362						502.999	458.903	716.079
1809	FALSE	1	160	G11															2722.6			102881				2014-01-12 04:10:00	1.03573	1.06155						3753.21	3887.3	3984.24
1810	FALSE	1	160	G11															2864.7			118341				2014-01-12 04:10:19	1.12018	1.13045						5244.03	5874.23	5928.14
1811	FALSE	1	160	G11															2845.71			78085				2014-01-12 04:10:39	0.943679	0.879754						3219.27	3037.96	2832.17
1812	FALSE	1	160	G11															2300.36			2538.37				2014-01-12 04:10:58	0.337248	0.681998						583.43	196.76	397.898
1813	FALSE	1	160	G11															1525.89			1938.7				2014-01-12 04:11:18	0.53708	0.522349						265.278	142.475
1814	FALSE	1	160	G11															2049.23			17628.4				2014-01-12 04:11:37	0.890454	0.962092						1209.95	1077.4	1164.08
1815	FALSE	1	160	G11															2658.66			159.968				2014-01-12 04:11:57	0	0
1816	FALSE	1	160	G11															2578.46							2014-01-12 04:12:16	0	0
1817	FALSE	1	161	G12															2452.37			194389				2014-01-12 04:12:36	0.841925	0.847164						5398.73	4545.33	4573.61
1818	FALSE	1	161	G12															1618.97			85103.2				2014-01-12 04:12:55	0.771311	0.785032						6258.98	4827.62	4913.5
1819	FALSE	1	161	G12															1889.06			51842.3				2014-01-12 04:13:15	0.731567	0.776203						3901.59	2854.27	3028.43
1820	FALSE	1	161	G12															2685.74			3130.18				2014-01-12 04:13:34	1.35103	1.39963						442.489	597.815	619.32
1821	FALSE	1	161	G12															1379.8			3621.32				2014-01-12 04:14:14	0	0
1822	FALSE	1	161	G12															2719.62			99110.9				2014-01-12 04:14:33	1.10926	1.13166						3321.6	3684.51	3758.94
1823	FALSE	1	161	G12															1664.9			1627.82				2014-01-12 04:14:52	0.835959	1.02864						322.763	269.816	332.007
1824	FALSE	1	161	G12															1795.08			1200.64				2014-01-12 04:15:12	2.33155	1.82554						117.099	273.021	213.769
1825	FALSE	1	161	G12															2299.41			851.232				2014-01-12 04:15:51	0.712896	0.804974						272.029		218.976
1826	FALSE	1	161	G12															1497.94			1570.83				2014-01-12 04:16:10	0.94826	0.922148						148.832	141.132
1827	FALSE	1	162	G13															2707.62			259742				2014-01-12 04:16:30	0.996834	0.857904						7662.55	7638.29	6573.73
1828	FALSE	1	162	G13															2850.75			146578				2014-01-12 04:16:49	0.973519	0.931159						6221.74	6056.98	5793.42
1829	FALSE	1	162	G13															1443.92			184930				2014-01-12 04:17:28	0.412434	1.01853						3639.03	1500.86	3706.47
1830	FALSE	1	162	G13															2544.57			4476.76				2014-01-12 04:17:47	0.788663	0.94463						601.476	474.362	568.173
1831	FALSE	1	162	G13															1548.9			14335.2				2014-01-12 04:18:07	0.36958	0.976771						720.825	266.403	704.081
1832	FALSE	1	162	G13															2466.43			24276.7				2014-01-12 04:18:26	0.51113	0.660151						1481.28	757.128	977.87
1833	FALSE	1	162	G13															3874.3			1031.02				2014-01-12 04:18:46	1.00707	1.23357						170.161	171.364	209.906
1834	FALSE	1	162	G13															1037.69			8232.38				2014-01-12 04:19:06	1.06469	0.393225						425.351	452.869	167.259
1835	FALSE	1	162	G13															1617.97			28961.9				2014-01-12 04:19:25	0.732508	0.67033						2369.22	1735.47	1588.16
1836	FALSE	1	162	G13															2653.69			886.792				2014-01-12 04:19:45	0	1.16827								130.17
1837	FALSE	1	162	G13															3045.68							2014-01-12 04:20:05	0	0
1838	FALSE	1	163	G14															2199.4			12400.5				2014-01-12 04:20:44	0.963147	0.77797						1832.24	1764.71	1425.42
1839	FALSE	1	163	G14															2431.44			29713.4				2014-01-12 04:21:04	0.684396	0.816995						2286.36	1564.78	1867.95
1840	FALSE	1	163	G14															2690.67			6224.97				2014-01-12 04:21:24	1.17948	1.20594						814.847	961.097	982.657
1841	FALSE	1	163	G14															1623.01			39887.4				2014-01-12 04:21:43	0.714401	0.817416						3133.32	2238.45	2561.23
1842	FALSE	1	163	G14															2119.17			6553.12				2014-01-12 04:22:03	0.905525	0.952976						436.459	395.224	415.935
1843	FALSE	1	163	G14															3188.85			8181.6				2014-01-12 04:22:23	0.482683	1.34223						388.264	187.409	521.142
1844	FALSE	1	163	G14															3875.32			942.775				2014-01-12 04:22:42	1.09695	0							197.014
1845	FALSE	1	163	G14															1592.92			4479.2				2014-01-12 04:23:02	0.705324	0.739331						265.477	187.248	196.276
1846	FALSE	1	163	G14															1221.79			1867.04				2014-01-12 04:23:21	0.698726	0.652905						262.057	183.106
1847	FALSE	1	163	G14															2876.8			4543.33				2014-01-12 04:23:41	1.01853	1.04569						298.676	304.211	312.321
1848	FALSE	1	163	G14															2661.64			2207.23				2014-01-12 04:24:00	0.88261	0.58795						348.46	307.555	204.877
1849	FALSE	1	164	G15															2517.53			5342.36				2014-01-12 04:24:40	1.32742	1.48745						348.353	462.41	518.157
1850	FALSE	1	164	G15															2833.78			5049.74				2014-01-12 04:24:59	0.985089	0.852						684.618	674.409	583.294
1851	FALSE	1	164	G15															3128.67			1567.3				2014-01-12 04:25:18	1.09263	1.02278
1852	FALSE	1	164	G15															980.623			4430.86				2014-01-12 04:25:38	0.939359	0.531007						396.582	372.533	210.588
1853	FALSE	1	164	G15															2862.8			46198.1				2014-01-12 04:25:58	1.07776	1.0409						2388.3	2574.01	2485.97
1854	FALSE	1	164	G15															1621.98			13920.1				2014-01-12 04:26:18	0.840371	0.951679						1221.81	1026.77	1162.77
1855	FALSE	1	164	G15															2768.66			1352.14				2014-01-12 04:26:37	1.09194	0.77135						253.499	276.806	195.537
1856	FALSE	1	164	G15															2027.27			974.664				2014-01-12 04:26:57	1.181	1.28423
1857	FALSE	1	164	G15															1541.88			677.114				2014-01-12 04:27:17	1.613	1.05378
1858	FALSE	1	164	G15															1692.05			16808.6				2014-01-12 04:27:36	0.875465	1.04719						3232.92	2830.31	3385.49
1859	FALSE	1	164	G15															2749.69							2014-01-12 04:27:55	0	0
1860	FALSE	1	165	G16															3027.9			26031.2				2014-01-12 04:28:34	0.99685	1.01258						2270.99	2263.83	2299.55
1861	FALSE	1	165	G16															1722.07			48028.9				2014-01-12 04:28:54	1.00485	1.07735						2356.01	2367.44	2538.24
1862	FALSE	1	165	G16															2689.7			5164.54				2014-01-12 04:29:14	0.778628	0.922952						704.171	548.287	649.916
1863	FALSE	1	165	G16															1686.05			42221.9				2014-01-12 04:29:53	0.926455	1.07739						6904.57	6396.78	7438.9
1864	FALSE	1	165	G16															2518.6			9564.45				2014-01-12 04:30:32	1.0734	1.13206						289.539	310.791	327.776
1865	FALSE	1	165	G16															962.629			1356.96				2014-01-12 04:31:30	1.06731	0.88107						148.586	158.586
1866	FALSE	1	165	G16															1132.77			109.177				2014-01-12 04:31:50	0	1.12646
1867	FALSE	1	166	G17															1912.19			171252				2014-01-12 04:32:09	0.827012	0.912431						7369.89	6094.99	6724.51
1868	FALSE	1	166	G17															1664.09			29326.7				2014-01-12 04:32:29	0.975391	0.967023						1795.32	1751.14	1736.12
1869	FALSE	1	166	G17															1370.96			20612.2				2014-01-12 04:32:49	1.07327	0.825706						430.129	461.642	355.16
1870	FALSE	1	166	G17															1563.99			9895.97				2014-01-12 04:33:08	0.668474	1.05269						707.108	472.684	744.363
1871	FALSE	1	166	G17															1749.05			4788.23				2014-01-12 04:33:28	0.952895	1.04378						647.278	616.788	675.617
1872	FALSE	1	166	G17															2687.76			2194.24				2014-01-12 04:33:47	1.04989	0.951239						356.211	373.982	338.842
1873	FALSE	1	166	G17															1983.23			4859.89				2014-01-12 04:34:07	0.730196	0.829179						632.909	462.148	524.795
1874	FALSE	1	166	G17															1940.24			2293.15				2014-01-12 04:34:26	0.676333	0.701783						458.553	310.134	321.804
1875	FALSE	1	166	G17															1510			4706.43				2014-01-12 04:34:46	0.786511	0.750556						390.646	307.247	293.202
1876	FALSE	1	166	G17															1783.2			1173.44				2014-01-12 04:35:05	0.700164	1.16177
1877	FALSE	1	166	G17															2035.17			544.728				2014-01-12 04:35:25	0.708953	0.811286
1878	FALSE	1	166	G17															1866.18			2047.15				2014-01-12 04:35:44	1.02749	0							231.42
1879	FALSE	1	167	G18															1165.75			14511.8				2014-01-12 04:36:04	0.789034	0.333983						363.203	286.58
1880	FALSE	1	167	G18															2464.54			1.05727e+06				2014-01-12 04:36:23	0.956113	0.988415						26584.5	25417.7	26276.5
1881	FALSE	1	167	G18															1838.16			5168.75				2014-01-12 04:36:43	0.714244	0.906382						475.436	339.577	430.927
1882	FALSE	1	167	G18															1864.25			4644.3				2014-01-12 04:37:02	0.646724	1.0572						587.201	379.757	620.787
1883	FALSE	1	167	G18															1777.16			3193.68				2014-01-12 04:37:22	0.631672	0.797405						578.057	365.142	460.946
1884	FALSE	1	167	G18															1662.08			9061.99				2014-01-12 04:37:42	0.917908	0.694222						921.269	845.64	639.565
1885	FALSE	1	167	G18															956.603			1546.21				2014-01-12 04:38:01	0.837498	0.837498						213.956
1886	FALSE	1	167	G18															979.613			882.252				2014-01-12 04:38:21	0.994121	0.994121						92.9109
1887	FALSE	1	167	G18															940.594			501.346				2014-01-12 04:38:40	0	0
1888	FALSE	1	167	G18															1579.08			755.884				2014-01-12 04:38:59	0.972763	0.972763						145.661
1889	FALSE	1	167	G18															1620.07			583.209				2014-01-12 04:39:19	0.759744	0.69843
1890	FALSE	1	168	G19															1923.33			254998				2014-01-12 04:39:58	1.15865	1.2032						6817.24	7898.83	8202.53
1891	FALSE	1	168	G19															1452.96			4434.2				2014-01-12 04:41:16	0.568135	0.85731						454.985	258.493	390.064
1892	FALSE	1	168	G19															1053.71			5594.47				2014-01-12 04:41:36	0.660904	0.473937						355.084	234.676	168.287
1893	FALSE	1	168	G19															1543.01			60855.5				2014-01-12 04:41:56	0.885292	0.83661						1643.75	1455.2	1375.18
1894	FALSE	1	168	G19															906.57			3999.76				2014-01-12 04:42:35	0.69268	0.83191						415.167	287.578	345.381
1895	FALSE	1	168	G19															1438.94			4278.81				2014-01-12 04:42:55	0.94054	2.13882						277.88	261.358	594.336
1896	FALSE	1	168	G19															999.646			1249.16				2014-01-12 04:43:14	0.611304	0.611304						163.034
1897	FALSE	1	168	G19															1098.72			494.238				2014-01-12 04:43:34	0	0
1898	FALSE	1	169	G20															1543.99			123746				2014-01-12 04:43:53	0.66842	0.804807						3823.08	2555.42	3076.84
1899	FALSE	1	169	G20															2449.53			670611				2014-01-12 04:44:13	0.885292	0.796891						23974	21224	19104.6
1900	FALSE	1	169	G20															2433.57			18717.9				2014-01-12 04:45:11	0.954962	0.880929						1423.88	1359.75	1254.34
1901	FALSE	1	169	G20															2333.41			33038.9				2014-01-12 04:45:31	0.940414	0.88654						764.269	718.729	677.555
1902	FALSE	1	169	G20															1279.87			4479.85				2014-01-12 04:46:10	0	0
1903	FALSE	1	169	G20															1496.99			2665.14				2014-01-12 04:46:29	0.682441	1.19722						407.832	278.321	488.263
1904	FALSE	1	169	G20															1224.8			3708.15				2014-01-12 04:46:49	0.918158	0.762612						320.42	294.196	244.356
1905	FALSE	1	169	G20															1566							2014-01-12 04:47:08	0	0
1906	FALSE	1	169	G20															924.623			2015.05				2014-01-12 04:47:28	0.824001	0.94754						182.317		172.753
1907	FALSE	1	170	G21															2450.52			764753				2014-01-12 04:48:27	0.828507	0.881412						25208.2	20885.2	22218.8
1908	FALSE	1	170	G21															2465.55			747669				2014-01-12 04:48:47	0.885771	0.919213						19342.6	17133.2	17780
1909	FALSE	1	170	G21															1526.01			15286.1				2014-01-12 04:49:07	1.12138	1.11334						731.164	819.914	814.034
1910	FALSE	1	170	G21															2707.74			55072.4				2014-01-12 04:49:26	0.887345	0.906961						2084	1849.22	1890.1
1911	FALSE	1	170	G21															1226.77			5918.33				2014-01-12 04:49:47	1.43537	1.22888						280.459	402.562	344.651
1912	FALSE	1	170	G21															2933.89			355.45				2014-01-12 04:50:06	0	0
1913	FALSE	1	170	G21															1747.11			4648.23				2014-01-12 04:50:25	0.624094	1.064						357.8	223.3	380.698
1914	FALSE	1	170	G21															1915.16			14543.4				2014-01-12 04:50:45	0.532099	0.986135						1024.09	544.918	1009.89
1915	FALSE	1	170	G21															1035.65							2014-01-12 04:51:05	0	0
1916	FALSE	1	170	G21															941.579							2014-01-12 04:51:24	0	0
1917	FALSE	1	171	G22															2463.55			1.01944e+06				2014-01-12 04:51:44	0.910139	0.856156						26147.6	23797.9	22386.4
1918	FALSE	1	171	G22															2446.53			318959				2014-01-12 04:52:03	0.9336	0.838614						12372.2	11550.7	10375.5
1919	FALSE	1	171	G22															1134.77			62435				2014-01-12 04:52:23	0.498496	1.21268						1994.06	994.032	2418.16
1920	FALSE	1	171	G22															1821.04			5605.67				2014-01-12 04:52:42	0.816703	0.935778						417.679	341.119	390.854
1921	FALSE	1	171	G22															1719.11			12954.2				2014-01-12 04:53:02	0.763173	0.830294						923.887	705.086	767.098
1922	FALSE	1	171	G22															1928.28			55017.6				2014-01-12 04:53:21	0.967819	1.07074						1683.29	1629.12	1802.37
1923	FALSE	1	171	G22															1770.1			5551.98				2014-01-12 04:53:40	0.944589	1.07118						310.068	292.887	332.138
1924	FALSE	1	171	G22															1938.26			1909.42				2014-01-12 04:54:00	1.19423	0.75339						312.241	372.887	235.239
1925	FALSE	1	171	G22															2406.53			909.303				2014-01-12 04:54:20	1.11333	1.12476						206.616	230.033	232.395
1926	FALSE	1	171	G22															1881.24			2137.37				2014-01-12 04:54:39	0.509413	0.863865						501.265	255.351	433.025
1927	FALSE	1	171	G22															1140.76			74276.8				2014-01-12 04:54:58	0.528324	1.04879						2339.29	1235.9	2453.42
1928	FALSE	1	171	G22															921.586			346.728				2014-01-12 04:55:18	1.10757	0							77.9793
1929	FALSE	1	172	G23															1800.09			159303				2014-01-12 04:55:38	0.797619	0.984361						6365.43	5077.19	6265.88
1930	FALSE	1	172	G23															2479.58			99211.6				2014-01-12 04:56:36	0.463994	0.502307						1813.89	841.633	911.13
1931	FALSE	1	172	G23															2543.63			5813.1				2014-01-12 04:56:56	0.709585	0.869623						411.636	292.091	357.968
1932	FALSE	1	172	G23															2432.54			14611.2				2014-01-12 04:57:15	0.871522	0.919598						1124.65	980.157	1034.23
1933	FALSE	1	172	G23															2279.42			4026.79				2014-01-12 04:57:34	0.694956	1.1278						447.884	311.259	505.123
1934	FALSE	1	172	G23															1883.27			7447.6				2014-01-12 04:57:54	0.576178	1.19138						972.488	560.326	1158.6
1935	FALSE	1	172	G23															1177.82			5537.07				2014-01-12 04:58:13	0.767318	0.75085						532.165	408.34	399.576
1936	FALSE	1	172	G23															2574.61			1318.9				2014-01-12 04:58:33	0.994686	0.950005						171.298	170.388
1937	FALSE	1	172	G23															1570.02			1929.27				2014-01-12 04:58:52	0.869179	0.896464						240.385	208.938	215.497
1938	FALSE	1	172	G23															988.615							2014-01-12 04:59:12	0	0
1939	FALSE	1	173	G24															2701.75			112780				2014-01-12 04:59:51	0.790124	0.797141						6270.18	4954.21	4998.21
1940	FALSE	1	173	G24															2544.64			7254.75				2014-01-12 05:00:11	1.10205	1.03584						474.257	522.654	491.255
1941	FALSE	1	173	G24															2009.27			5674.25				2014-01-12 05:00:30	0.74205	0.791462						535.997	397.737	424.221
1942	FALSE	1	173	G24															3731.33			1859.59				2014-01-12 05:00:50	1.03793	1.85301						144.68		268.093
1943	FALSE	1	173	G24															2477.55			76014.4				2014-01-12 05:01:10	0.399466	0.569265						1567.16	626.028	892.13
1944	FALSE	1	173	G24															1139.75			40329.9				2014-01-12 05:01:30	0.491002	1.27487						1353.79	664.713	1725.9
1945	FALSE	1	173	G24															2332.4			17121.3				2014-01-12 05:01:49	1.03338	1.21236						476.18	492.073	577.3
1946	FALSE	1	173	G24															1621.98			3884.03				2014-01-12 05:02:09	1.2221	1.26449						224.343	274.17	283.68
1947	FALSE	1	173	G24															2121.34			681.137				2014-01-12 05:02:28	1.16015	1.57695
1948	FALSE	1	173	G24															947.578			146.126				2014-01-12 05:02:48	0	0
1949	FALSE	1	173	G24															1939.26			158.442				2014-01-12 05:03:07	0.998164	0.998164
1950	FALSE	1	174	H1															2950.83			35239.3				2014-01-12 06:33:22	0.8241	0.820936						2100.04	1730.64	1724
1951	FALSE	1	174	H1															2562.57			129728				2014-01-12 06:33:42	0.849126	0.838413						4968.77	4219.11	4165.88
1952	FALSE	1	174	H1															1865.12			64128.4				2014-01-12 06:34:01	0.909911	0.970422						2782.55	2531.87	2700.25
1953	FALSE	1	174	H1															1978.19			122089				2014-01-12 06:34:21	0.148898	1.03138						5716.07	851.114	5895.42
1954	FALSE	1	174	H1															3923.19			5763.8				2014-01-12 06:34:40	0.724686	0.993426						772.089	559.522	767.013
1955	FALSE	1	174	H1															1796.11			29949.2				2014-01-12 06:35:00	0.319549	0.36369						1393.36	445.247	506.752
1956	FALSE	1	174	H1															3569.09			3359.63				2014-01-12 06:35:20	1.74165	1.43641						243.219	423.601	349.363
1957	FALSE	1	174	H1															2544.57			2321.66				2014-01-12 06:35:40	1.03223	0.899331						399.758	412.641	359.514
1958	FALSE	1	174	H1															1477.85			9404.84				2014-01-12 06:35:59	1.29764	1.41031						389.443	505.356	549.236
1959	FALSE	1	174	H1															1767.04			157864				2014-01-12 06:36:19	0.858744	0.923765						6933.34	5953.97	6404.78
1960	FALSE	1	174	H1															3125.9			1533.18				2014-01-12 06:36:58	0.822965	0.799566						208.719	171.768
1961	FALSE	1	175	H2															1604.84			41706.5				2014-01-12 06:29:27	0.483467	1.05831						1338.52	647.129	1416.56
1962	FALSE	1	175	H2															2560.56			131716				2014-01-12 06:29:47	0.719843	0.782765						5344.12	3846.93	4183.19
1963	FALSE	1	175	H2															3587.12			7749.21				2014-01-12 06:30:06	0.859172	0.836244						856.783	736.124	716.479
1964	FALSE	1	175	H2															2948.82			23139.8				2014-01-12 06:30:26	0.790949	0.703331						1802.01	1425.3	1267.41
1965	FALSE	1	175	H2															3787.27			2772.15				2014-01-12 06:31:05	2.19014	1.71012						317.26	694.842	542.553
1966	FALSE	1	175	H2															3002.68			4893.02				2014-01-12 06:31:25	0.60507	0.712102						547.712	331.404	390.027
1967	FALSE	1	175	H2															2809.65			1551.57				2014-01-12 06:31:44	0.841568	0.819176						402.45	338.689
1968	FALSE	1	175	H2															1308.82			8627.04				2014-01-12 06:32:04	0.727146	0.818655						198.11		162.184
1969	FALSE	1	175	H2															2449.44			14828.3				2014-01-12 06:32:23	1.05323	0.697538						742.642	782.172	518.021
1970	FALSE	1	175	H2															2977.87			498.051				2014-01-12 06:33:02	0	1.14108								162.542
1971	FALSE	1	176	H3															1779.15			506044				2014-01-12 06:25:32	0.987786	1.10872						11200.1	11063.3	12417.8
1972	FALSE	1	176	H3															1977.19			119015				2014-01-12 06:25:52	0.128259	0.95828						6526.73	837.115	6254.44
1973	FALSE	1	176	H3															1655.03			44913.2				2014-01-12 06:26:11	0.618541	0.820787						386.362	238.981	317.121
1974	FALSE	1	176	H3															2559.55			97612.1				2014-01-12 06:26:50	0.840512	0.892887						3722.15	3128.51	3323.46
1975	FALSE	1	176	H3															3586.1			4675.63				2014-01-12 06:27:10	1.24973	0.466418						508.486	635.469	237.167
1976	FALSE	1	176	H3															3788.23			2880.71				2014-01-12 06:27:30	1.87468	2.11393						341.807	640.78	722.558
1977	FALSE	1	176	H3															1598			14745.9				2014-01-12 06:27:49	0.504025	1.01247						862.497	434.721	873.252
1978	FALSE	1	176	H3															1898.13			4261.29				2014-01-12 06:28:09	1.24718	1.15959						238.347	297.26	276.385
1979	FALSE	1	176	H3															3129.66			5958.62				2014-01-12 06:28:28	0.72987	0.842066						758.732	553.776	638.903
1980	FALSE	1	176	H3															3924.16							2014-01-12 06:28:48	0	0
1981	FALSE	1	176	H3															2543.6			322.466				2014-01-12 06:29:07	0.998177	1.78655
1982	FALSE	1	177	H4															3570.06			2776.99				2014-01-12 06:21:37	1.04866	1.10215						364.035	381.75	401.221
1983	FALSE	1	177	H4															1930.17			2861.19				2014-01-12 06:21:57	1.09277	1.25098						538.716	588.695	673.923
1984	FALSE	1	177	H4															3125.87			10000.7				2014-01-12 06:22:17	0.86866	1.02192						1122.03	974.661	1146.62
1985	FALSE	1	177	H4															1680.99			3195.71				2014-01-12 06:22:36	0.767892	0.868754						473.421	363.537	411.287
1986	FALSE	1	177	H4															1233.75			1159.45				2014-01-12 06:22:56	1.25989	0.906495						209.23	263.607	189.666
1987	FALSE	1	177	H4															945.568			1022.38				2014-01-12 06:23:15	1.02246	1.02246						116.035
1988	FALSE	1	177	H4															1002.65			2169.16				2014-01-12 06:23:35	0.85241	0.749599						171.667	146.331
1989	FALSE	1	177	H4															975.574			651.744				2014-01-12 06:23:54	0.994121	0.994121						111.401
1990	FALSE	1	177	H4															2546.56			1452.29				2014-01-12 06:24:14	0.323595	0.800999						333.965	108.07	267.506
1991	FALSE	1	177	H4															932.552			198.658				2014-01-12 06:24:33	0	0
1992	FALSE	1	177	H4															1976.17			18607.5				2014-01-12 06:24:53	0.213868	0.895728						1132.13	242.126	1014.08
1993	FALSE	1	177	H4															986.587							2014-01-12 06:25:12	0	0
1994	FALSE	1	178	H5															1540.98			34407.5				2014-01-12 06:17:42	0.376587	0.792239						853.395	321.378	676.093
1995	FALSE	1	178	H5															1149.69			33732.5				2014-01-12 06:18:02	0.343312	0.343312						253.084
1996	FALSE	1	178	H5															3126.87			11953.6				2014-01-12 06:18:22	0.811251	0.903499						1198.58	972.347	1082.91
1997	FALSE	1	178	H5															1483.96			7166.45				2014-01-12 06:18:41	0.492401	0.69515						262.314	129.164	182.348
1998	FALSE	1	178	H5															1783.11			405796				2014-01-12 06:19:01	1.02045	1.16896						11069.8	11296.3	12940.2
1999	FALSE	1	178	H5															2949.78			5679.75				2014-01-12 06:19:39	0.788685	0.914963						583.613	460.287	533.985
[truncated: 1,940 more rows]

## Sheet: Rio2TAP_wt-S2-S21-240min_a
	Submit To DeNovo	Plate Number	Spot Index	Spot Label	Protein Name	Species	Accession Number	Total Ion Score	Total Ion Score C.I. %	Protein MW	Protein PI	Best Peptide Sequence	Start Sequence Position	End Sequence Position	Modification	Ion Score	Ion Score C.I. %	Calculated Mass	Observed Mass	Match Error Da	Match Error PPM	Total MS/MS Ion Cluster Area	MS/MS Ion Cluster Area Matched %	Custom1	Custom2	Acquisition Time	iTRAQ Ratio (115/114)	iTRAQ Ratio (116/114)	iTRAQ Ratio (117/114)	Avg. iTRAQ Ratio (115/114)	Avg. iTRAQ Ratio (116/114)	Avg. iTRAQ Ratio (117/114)	iTRAQ Peptides (115/114)	iTRAQ Peptides (116/114)	iTRAQ Peptides (117/114)	iTRAQ 114 Reagent Cluster Area	iTRAQ 115 Reagent Cluster Area	iTRAQ 116 Reagent Cluster Area	iTRAQ 117 Reagent Cluster Area
415	FALSE	1	40	B13	Rps14ap [Saccharomyces cerevisiae S288c]		gi|10383793	603.07	100	16014.7	10.73	TPGPGGQAALR	93	103	(N-term)_iTRAQ[0]	87.18	100	1168.66	1168.69	0.0339355	29.0381	232876	48.9202			41667.8	0.617778	0.353558	0.803048	0.647578	0.486686	0.744738	9	9	9	21204.7	13099.8	7497.08	17028.4
416	FALSE	1	42	B15	Rps14ap [Saccharomyces cerevisiae S288c]		gi|10383793	603.07	100	16014.7	10.73	TKTPGPGGQAALR	91	103	(N-term)_iTRAQ[0], Lysine(K)_iTRAQ[2]	102.42	100	1541.9	1541.95	0.0456543	29.6091	138216	44.2987			41667.8	0.605482	0.425567	0.875402	0.647578	0.486686	0.744738	9	9	9	15248.7	9232.8	6489.33	13348.7
417	FALSE	1	70	C19	Rps14ap [Saccharomyces cerevisiae S288c]		gi|10383793	603.07	100	16014.7	10.73	DNSQVFGVAR	9	18	(N-term)_iTRAQ[0]	83.01	100	1236.65	1236.68	0.0310059	25.0725	94621.7	69.2733			41667.8	0.59979	0.38658	0.649511	0.647578	0.486686	0.744738	9	9	9	5369.27	3220.43	2075.65	3487.4
418	FALSE	1	75	C24	Rps14ap [Saccharomyces cerevisiae S288c]		gi|10383793	603.07	100	16014.7	10.73	IEDVTPVPSDSTR	115	127	(N-term)_iTRAQ[0]	71.53	100	1559.8	1559.86	0.052124	33.417	20083	78.4584			41667.8	0.791759	0.535109	0.822221	0.647578	0.486686	0.744738	9	9	9	852.782	675.198	456.332	701.176
419	FALSE	1	93	D18	Rps14ap [Saccharomyces cerevisiae S288c]		gi|10383793	603.07	100	16014.7	10.73	EVGITAVHVK	73	82	(N-term)_iTRAQ[0], Lysine(K)_iTRAQ[10]	74.5	100	1340.81	1340.85	0.0345459	25.7649	9012.39	64.9921			41667.9	0.766934	0.503912	0.772795	0.647578	0.486686	0.744738	9	9	9	1026.64	787.367	517.338	793.384
420	FALSE	1	99	D24	Rps14ap [Saccharomyces cerevisiae S288c]		gi|10383793	603.07	100	16014.7	10.73	IEDVTPVPSDSTR	115	127	(N-term)_iTRAQ[0]	87.47	100	1559.8	1559.85	0.0501709	32.1649	49244.7	79.8632			41667.9	0.756765	0.654145	0.810899	0.647578	0.486686	0.744738	9	9	9	1320.81	999.54	863.999	1071.04
421	FALSE	1	107	E6	Rps14ap [Saccharomyces cerevisiae S288c]		gi|10383793	603.07	100	16014.7	10.73	IGRIEDVTPVPSDSTR	112	127	(N-term)_iTRAQ[0]	51.43	99.966	1886.01	1886.05	0.0362549	19.2231	31130.2	44.7697			41667.9	0.677847	0.935475	0.920257	0.647578	0.486686	0.744738	9	9	9	1107.65	750.814	1036.17	1019.32
422	FALSE	1	158	G9	Rps14ap [Saccharomyces cerevisiae S288c]		gi|10383793	603.07	100	16014.7	10.73	ADRDESSPYAAMLAAQDVAAK	50	70	(N-term)_iTRAQ[0], Lysine(K)_iTRAQ[21]	71.06	100	2468.23	2468.28	0.0458984	18.5957	23733.4	36.878			41668	0.480678	0.340282	0.512079	0.647578	0.486686	0.744738	9	9	9	2348.29	1128.77	799.081	1202.51
423	FALSE	1	218	I18	Rps14ap [Saccharomyces cerevisiae S288c]		gi|10383793	603.07	100	16014.7	10.73	IYASFNDTFVHVTDLSGK	19	36	(N-term)_iTRAQ[0], Lysine(K)_iTRAQ[18]	46	99.882	2302.2	2302.22	0.0185547	8.05956	8872.21	58.3964			41668	0.596211	0.46906	0.635665	0.647578	0.486686	0.744738	9	9	9	1112.47	663.266	521.814	707.156
414	FALSE	1	83	D8	Chain G, 12-Subunit Rna Polymerase Ii		gi|110590860	75.85	100	27023.3	8.95	NFIAVSAANR	181	190	(N-term)_iTRAQ[0]	75.85	100	1206.67	1206.7	0.0299072	24.7849	122264	60.9861			41667.9	0.117388	0.889958	0.811072	0.117388	0.889958	0.811072	1	1	1	8289.75	973.116	7377.52	6723.58
395	FALSE	1	41	B14	Rps10bp [Saccharomyces cerevisiae]		gi|1151236	866.436	100	31088.8	10.49	LVTPQR	178	183	(N-term)_iTRAQ[0]	32.49	97.352	857.533	857.589	0.0565796	65.9795	40742.4	56.393			41667.8	0.581856	0.435872	0.918296	0.629529	0.445881	0.800223	19	19	19	2346.81	1365.51	1022.91	2155.07
396	FALSE	1	63	C12	Rps10bp [Saccharomyces cerevisiae]		gi|1151236	866.436	100	31088.8	10.49	TFEIDDEHR	15	23	(N-term)_iTRAQ[0]	67.99	99.999	1305.62	1305.67	0.0469971	35.996	128309	71.5328			41667.9	0.596178	0.492745	0.756877	0.629529	0.445881	0.800223	19	19	19	6589.25	3928.36	3246.82	4987.25
397	FALSE	1	63	C12	Rps10bp [Saccharomyces cerevisiae]		gi|1151236	866.436	100	31088.8	10.49	QGFPMK	59	64	(N-term)_iTRAQ[0], Lysine(K)_iTRAQ[6]	27.04	90.713	995.559	995.607	0.0476074	47.8198	116790	46.2929			41667.9	0.682846	0.395553	0.880405	0.629529	0.445881	0.800223	19	19	19	10048.8	6861.8	3974.85	8847.04
398	FALSE	1	73	C22	Rps10bp [Saccharomyces cerevisiae]		gi|1151236	866.436	100	31088.8	10.49	GYVFK	47	51	(N-term)_iTRAQ[0], Lysine(K)_iTRAQ[5]	26.62	89.77	901.539	901.568	0.0289307	32.0903	47228.2	52.0555			41667.8	0.6205	0.323732	0.85518	0.629529	0.445881	0.800223	19	19	19	4382.6	2719.4	1418.79	3747.91
399	FALSE	1	75	C24	Rps10bp [Saccharomyces cerevisiae]		gi|1151236	866.436	100	31088.8	10.49	QGVLLPTR	65	72	(N-term)_iTRAQ[0]	38.35	99.313	1027.64	1027.67	0.027832	27.0835	22058.2	60.7234			41667.8	0.801065	0.619402	0.679322	0.629529	0.445881	0.800223	19	19	19	1303.29	1044.02	807.262	885.354
400	FALSE	1	91	D16	Rps10bp [Saccharomyces cerevisiae]		gi|1151236	866.436	100	31088.8	10.49	VFFDKR	26	31	(N-term)_iTRAQ[0], Lysine(K)_iTRAQ[5]	33.47	97.887	1099.65	1099.69	0.03479	31.6373	201994	49.8886			41667.9	0.515409	0.3747	0.67493	0.629529	0.445881	0.800223	19	19	19	20420.3	10524.8	7651.47	13782.2
401	FALSE	1	99	D24	Rps10bp [Saccharomyces cerevisiae]		gi|1151236	866.436	100	31088.8	10.49	QGVLLPTR	65	72	(N-term)_iTRAQ[0]	43.87	99.807	1027.64	1027.68	0.0421143	40.9816	21945.4	60.5005			41667.9	0.752979	0.523468	0.689616	0.629529	0.445881	0.800223	19	19	19	1346.16	1013.63	704.67	928.331
402	FALSE	1	99	D24	Rps10bp [Saccharomyces cerevisiae]		gi|1151236	866.436	100	31088.8	10.49	GYVFK	47	51	(N-term)_iTRAQ[0], Lysine(K)_iTRAQ[5]	33.83	98.055	901.539	901.587	0.0475464	52.7391	18962.2	52.2148			41667.9	0.712159	0.329334	0.955579	0.629529	0.445881	0.800223	19	19	19	1762.66	1255.3	580.504	1684.36
403	FALSE	1	110	E9	Rps10bp [Saccharomyces cerevisiae]		gi|1151236	866.436	100	31088.8	10.49	VFFDK	26	30	(N-term)_iTRAQ[0], Lysine(K)_iTRAQ[5]	32.01	97.043	943.55	943.567	0.0168457	17.8535	38458.1	48.9942			41667.9	0.820963	0.592682	1.12395	0.629529	0.445881	0.800223	19	19	19	3308.81	2716.41	1961.07	3718.94
404	FALSE	1	120	E19	Rps10bp [Saccharomyces cerevisiae]		gi|1151236	866.436	100	31088.8	10.49	KFFGLSK	143	149	(N-term)_iTRAQ[0], Lysine(K)_iTRAQ[1,7]	41.82	99.691	1258.79	1258.84	0.0535889	42.5717	37743.2	36.5525			41667.9	0.543677	0.304054	0.534152	0.629529	0.445881	0.800223	19	19	19	7828.5	4256.18	2380.29	4181.61
405	FALSE	1	122	E21	Rps10bp [Saccharomyces cerevisiae]		gi|1151236	866.436	100	31088.8	10.49	IGQEVDGEAVGDEFK	32	46	(N-term)_iTRAQ[0], Lysine(K)_iTRAQ[15]	57.31	99.991	1880.95	1881	0.0546875	29.0744	14069.8	48.2085			41667.9	0.675305	0.626515	0.961801	0.629529	0.445881	0.800223	19	19	19	1926.3	1300.84	1206.86	1852.72
406	FALSE	1	124	E23	Rps10bp [Saccharomyces cerevisiae]		gi|1151236	866.436	100	31088.8	10.49	KGEQELEGLTDTTVPK	116	131	(N-term)_iTRAQ[0], Lysine(K)_iTRAQ[1,16]	98.74	100	2177.2	2177.26	0.0541992	24.894	28408.8	47.1919			41667.9	0.498138	0.408549	0.683597	0.629529	0.445881	0.800223	19	19	19	3291.18	1639.46	1344.61	2249.84
407	FALSE	1	133	F8	Rps10bp [Saccharomyces cerevisiae]		gi|1151236	866.436	100	31088.8	10.49	FFGLSK	144	149	(N-term)_iTRAQ[0], Lysine(K)_iTRAQ[6]	27.88	92.346	986.592	986.624	0.0320435	32.4789	49842.8	41.7269			41668	0.636225	0.407313	0.919973	0.629529	0.445881	0.800223	19	19	19	5382.61	3424.55	2192.41	4951.86
408	FALSE	1	137	F12	Rps10bp [Saccharomyces cerevisiae]		gi|1151236	866.436	100	31088.8	10.49	FFGLSKEDDVR	144	154	(N-term)_iTRAQ[0], Lysine(K)_iTRAQ[6]	57.51	99.992	1600.86	1600.89	0.03125	19.5208	50880.2	49.5882			41667.9	0.66422	0.874137	0.824621	0.629529	0.445881	0.800223	19	19	19	5640.59	3746.6	4930.65	4651.35
409	FALSE	1	144	F19	Rps10bp [Saccharomyces cerevisiae]		gi|1151236	866.436	100	31088.8	10.49	IGQEVDGEAVGDEFK	32	46	(N-term)_iTRAQ[0], Lysine(K)_iTRAQ[15]	132.58	100	1880.95	1881	0.0466309	24.7911	156553	68.7314			41667.9	0.678776	0.355996	0.899974	0.629529	0.445881	0.800223	19	19	19	10615.3	7205.44	3779.02	9553.52
410	FALSE	1	158	G9	Rps10bp [Saccharomyces cerevisiae]		gi|1151236	866.436	100	31088.8	10.49	EAAAEYAQLLAK	203	214	(N-term)_iTRAQ[0], Lysine(K)_iTRAQ[12]	102.85	100	1565.88	1565.91	0.0300293	19.1773	47937.7	74.2714			41668	0.648568	0.469997	0.876229	0.629529	0.445881	0.800223	19	19	19	2856.32	1852.52	1342.46	2502.79
411	FALSE	1	321	M23	Rps10bp [Saccharomyces cerevisiae]		gi|1151236	866.436	100	31088.8	10.49	GAIVGPDLAVLALVIVK	99	115	(N-term)_iTRAQ[0], Lysine(K)_iTRAQ[17]	131.06	100	1936.25	1936.22	-0.0292969	-15.1308	108362	84.7578			41668.1	0.514252	0.299739	0.647599	0.629529	0.445881	0.800223	19	19	19	3673.37	1889.04	1101.05	2378.87
412	FALSE	1	329	N7	Rps10bp [Saccharomyces cerevisiae]		gi|1151236	866.436	100	31088.8	10.49	GAIVGPDLAVLALVIVK	99	115	(N-term)_iTRAQ[0], Lysine(K)_iTRAQ[17]	94.56	100	1936.25	1936.23	-0.0158691	-8.19583	3671.26	85.3589			41668.1	0.685302	0.585874	1.00871	0.629529	0.445881	0.800223	19	19	19	210.13	144.002		211.961
413	FALSE	1	336	N14	Rps10bp [Saccharomyces cerevisiae]		gi|1151236	866.436	100	31088.8	10.49	GAIVGPDLAVLALVIVK	99	115	(N-term)_iTRAQ[0], Lysine(K)_iTRAQ[17]	135.32	100	1936.25	1936.24	-0.00170898	-0.882628	10387.4	86.0428			41668.1	0.473896	0.40744	0.594019	0.629529	0.445881	0.800223	19	19	19	592.949	280.996	241.591	352.223
394	FALSE	1	64	C13	Rpl26bp [Saccharomyces cerevisiae S288c]		gi|116006491	26.8	90.185	16964	10.47	KAYFTAPSSER	17	27	(N-term)_iTRAQ[0], Lysine(K)_iTRAQ[1]	26.8	90.185	1544.83	1544.88	0.0445557	28.8418	4159.54	19.9232			41667.9	0.564926	1.17298	0.786112	0.564926	1.17298	0.786112	1	1	1	920.386	519.95	1079.6	723.526
388	FALSE	1	58	C7	YOR3177w [Saccharomyces cerevisiae]		gi|1164943	400.62	100	24902.1	9.73	DVQQIDYK	161	168	(N-term)_iTRAQ[0], Lysine(K)_iTRAQ[8]	57.25	99.991	1296.7	1296.73	0.0300293	23.1582	25480.1	66.9432			41667.9	0.545483	0.387602	0.875873	0.489133	0.3687	0.824101	6	6	6	2392.9	1305.29	927.494	2095.88
389	FALSE	1	58	C7	YOR3177w [Saccharomyces cerevisiae]		gi|1164943	400.62	100	24902.1	9.73	YLVGGNK	145	151	(N-term)_iTRAQ[0], Lysine(K)_iTRAQ[7]	46.8	99.902	1038.62	1038.68	0.0644531	62.0565	15492.2	49.2219			41667.9	0.4016	0.356068	0.674619	0.489133	0.3687	0.824101	6	6	6	2130.91	855.774	758.75	1437.55
390	FALSE	1	118	E17	YOR3177w [Saccharomyces cerevisiae]		gi|1164943	400.62	100	24902.1	9.73	HVIFLAER	92	99	(N-term)_iTRAQ[0]	61.24	99.996	1128.66	1128.7	0.0372314	32.9872	58220.8	54.2436			41667.9	0.41817	0.302169	0.887172	0.489133	0.3687	0.824101	6	6	6	6504.48	2719.98	1965.45	5770.6
391	FALSE	1	124	E23	YOR3177w [Saccharomyces cerevisiae]		gi|1164943	400.62	100	24902.1	9.73	AELRPLQFK	36	44	(N-term)_iTRAQ[0], Lysine(K)_iTRAQ[9]	47.22	99.911	1389.85	1389.88	0.0384521	27.6665	99669.5	56.1083			41667.9	0.613192	0.357312	1.08679	0.489133	0.3687	0.824101	6	6	6	7827.04	4799.47	2796.7	8506.33
392	FALSE	1	141	F16	YOR3177w [Saccharomyces cerevisiae]		gi|1164943	400.62	100	24902.1	9.73	LESFQAVYNK	169	178	(N-term)_iTRAQ[0], Lysine(K)_iTRAQ[10]	77.16	100	1486.82	1486.83	0.0170898	11.4943	13233.5	67.589			41667.9	0.392794	0.403902	0.637453	0.489133	0.3687	0.824101	6	6	6	1592.26	625.432	643.118	1014.99
393	FALSE	1	292	L20	YOR3177w [Saccharomyces cerevisiae]		gi|1164943	400.62	100	24902.1	9.73	ILEDLVFPTEIVGK	128	141	(N-term)_iTRAQ[0], Lysine(K)_iTRAQ[14]	110.95	100	1861.09	1861.1	0.00878906	4.72253	84168.3	80.2325			41668.1	0.620684	0.417393	0.862547	0.489133	0.3687	0.824101	6	6	6	2686.59	1667.52	1121.37	2317.31
387	FALSE	1	183	H10	coronin [Saccharomyces cerevisiae YJM789]		gi|151940945	27.38	91.412	82336	5.54	QIGIWDAFNIEK	252	263	(N-term)_iTRAQ[0], Lysine(K)_iTRAQ[12]	27.38	91.412	1721.95	1721.95	-0.000976562	-0.567127	64908	35.7733			41668	0.966345	0.827437	0.81718	0.966345	0.827437	0.81718	1	1	1	3742.16	3616.22	3096.41	3058.02
386	FALSE	1	125	E24	hypothetical protein SCY_3551 [Saccharomyces cerevisiae YJM789]		gi|151941140	26.22	88.783	52282.2	5.3	DASSLLLK	126	133	(N-term)_iTRAQ[0], Lysine(K)_iTRAQ[8]	26.22	88.783	1134.7	1134.71	0.0106201	9.35942	12814.8	53.6231			41667.9	0.776042	0.661778	0.911523	0.776042	0.661778	0.911523	1	1	1	1133.25	879.451	749.961	1032.99
385	FALSE	1	37	B10	conserved protein [Saccharomyces cerevisiae YJM789]		gi|151941141	29.2	94.352	92671.4	6.4	AAEKLTEIR	498	506	(N-term)_iTRAQ[0], Lysine(K)_iTRAQ[4]	29.2	94.352	1318.79	1318.85	0.0579834	43.967	11897.2	23.1471			41667.8	0.600398	0.810629	0.64352	0.600398	0.810629	0.64352	1	1	1	2308.25	1385.87	1871.13	1485.4
381	FALSE	1	65	C14	stress-seventy subfamily A protein [Saccharomyces cerevisiae YJM789]		gi|151941146	250.05	100	77274.9	4.98	ATAGDTHLGGEDFDNR	218	233	(N-term)_iTRAQ[0]	42.05	99.707	1819.83	1819.9	0.0628662	34.545	6748.07	61.2021			41667.9	0.472802	0.535777	0.60121	0.424674	0.619459	0.659342	4	4	4	903.771	427.305	484.219	543.357
382	FALSE	1	132	F7	stress-seventy subfamily A protein [Saccharomyces cerevisiae YJM789]		gi|151941146	250.05	100	77274.9	4.98	TTPSFVGFTDTER	35	47	(N-term)_iTRAQ[0]	50.49	99.958	1601.79	1601.83	0.0343018	21.4146	9023.46	46.9159			41668	0.331109	0.541273	0.485588	0.424674	0.619459	0.659342	4	4	4	1418.09	469.541	767.572	688.606
383	FALSE	1	138	F13	stress-seventy subfamily A protein [Saccharomyces cerevisiae YJM789]		gi|151941146	250.05	100	77274.9	4.98	SQVDEIVLVGGSTR	326	339	(N-term)_iTRAQ[0]	78.72	100	1603.88	1603.91	0.0311279	19.4079	54597.1	43.2639			41667.9	0.5414	0.690127	0.854929	0.424674	0.619459	0.659342	4	4	4	4521.28	2447.82	3120.26	3865.37
384	FALSE	1	313	M15	stress-seventy subfamily A protein [Saccharomyces cerevisiae YJM789]		gi|151941146	250.05	100	77274.9	4.98	FEELCADLFR	299	308	(N-term)_iTRAQ[0], MMTS (C)[5]	78.79	100	1432.67	1432.65	-0.0228271	-15.9333	20731.6	70.4861			41668.1	0.383756	0.735735	0.757214	0.424674	0.619459	0.659342	4	4	4	1330.35	510.53	978.787	1007.36
380	FALSE	1	194	H21	midasin [Saccharomyces cerevisiae YJM789]		gi|151941273	30.96	96.234	614172	4.9	LSVLVSSCLKNK	1350	1361	(N-term)_iTRAQ[0], Lysine(K)_iTRAQ[10,12], MMTS (C)[8]	30.96	96.234	1769.04	1768.93	-0.107422	-60.7233	24114.1	31.0639			41668	0.988521	0.941395	1.19363	0.988521	0.941395	1.19363	1	1	1	1503.54	1486.28	1415.43	1794.67
379	FALSE	1	145	F20	clathrin associated protein complex large subunit [Saccharomyces cerevisiae YJM789]		gi|151942818	34.31	98.259	103761	5.26	DPFLLK	151	156	(N-term)_iTRAQ[0], Lysine(K)_iTRAQ[6]	34.31	98.259	1020.63	1020.67	0.0366821	35.9405	10162.2	54.7238			41667.9	0.774618	0.872449	0.785119	0.774618	0.872449	0.785119	1	1	1	847.22	656.272	739.156	665.169
378	FALSE	1	175	H2	RNase MRP subunit [Saccharomyces cerevisiae YJM789]		gi|151944323	26.7462	90.063	112367	9.85	SNDSEGDFLK	302	311	(N-term)_iTRAQ[0], Lysine(K)_iTRAQ[10]	27.71	92.04	1399.7	1399.8	0.10022	71.6011	15373.9	38.7674			41668	1.03582	0.806252	0.552786	1.03582	0.806252	0.552786	1	1	1	1231.62	1275.74	992.996	680.822
377	FALSE	1	321	M23	nuclear GTPase [Saccharomyces cerevisiae YJM789]		gi|151944713	76.04	100	65804.9	8.92	SVIDASDVILYVLDAR	171	186	(N-term)_iTRAQ[0]	76.04	100	1893.05	1893.03	-0.0183105	-9.67254	10847	85.7993			41668.1	0.637597	0.919543	0.826451	0.637597	0.919543	0.826451	1	1	1	460.674	293.724	423.609	380.724
369	FALSE	1	44	B17	ribosomal protein S8B [Saccharomyces cerevisiae YJM789]		gi|151944819	598.6	100	25766.2	10.74	NVKEEETVAK	126	135	(N-term)_iTRAQ[0], Lysine(K)_iTRAQ[3,10]	72.56	100	1578.91	1578.96	0.0509033	32.2396	102103	49.7618			41667.8	0.557475	0.401116	0.751332	0.674764	0.516238	0.808072	8	8	8	13034.7	7266.49	5228.41	9793.36
370	FALSE	1	63	C12	ribosomal protein S8B [Saccharomyces cerevisiae YJM789]		gi|151944819	598.6	100	25766.2	10.74	KFELGR	26	31	(N-term)_iTRAQ[0], Lysine(K)_iTRAQ[1]	35.8	98.764	1037.64	1037.68	0.0432129	41.6455	177999	28.4833			41667.9	0.64185	0.352309	0.715604	0.674764	0.516238	0.808072	8	8	8	26144.5	16780.8	9210.92	18709.1
371	FALSE	1	119	E18	ribosomal protein S8B [Saccharomyces cerevisiae YJM789]		gi|151944819	598.6	100	25766.2	10.74	IESSVESQFSAGR	152	164	(N-term)_iTRAQ[0]	101.14	100	1540.77	1540.82	0.052124	33.8298	109619	59.9013			41667.9	0.637781	0.40345	0.779013	0.674764	0.516238	0.808072	8	8	8	7648.81	4878.27	3085.91	5958.52
372	FALSE	1	128	F3	ribosomal protein S8B [Saccharomyces cerevisiae YJM789]		gi|151944819	598.6	100	25766.2	10.74	QWFEAHYGQTLGK	111	123	(N-term)_iTRAQ[0], Lysine(K)_iTRAQ[13]	89.9	100	1852.96	1853.02	0.0629883	33.9933	65813.7	63.2164			41668	0.608588	0.541695	0.794802	0.674764	0.516238	0.808072	8	8	8	4873.11	2965.72	2639.74	3873.16
373	FALSE	1	149	F24	ribosomal protein S8B [Saccharomyces cerevisiae YJM789]		gi|151944819	598.6	100	25766.2	10.74	IAGVVYHPSNNELVR	78	92	(N-term)_iTRAQ[0]	66.52	99.999	1811.99	1812.04	0.0487061	26.8799	10446.2	79.9968			41667.9	0.890166	0.862634	0.978034	0.674764	0.516238	0.808072	8	8	8	482.628	429.619	416.332	472.027
374	FALSE	1	151	G2	ribosomal protein S8B [Saccharomyces cerevisiae YJM789]		gi|151944819	598.6	100	25766.2	10.74	IETGNFSWASEGISKK	60	75	(N-term)_iTRAQ[0], Lysine(K)_iTRAQ[15,16]	45.72	99.874	2186.18	2186.26	0.0739746	33.8373	4862.63	47.62			41668	0.661872	0.68527	0.718468	0.674764	0.516238	0.808072	8	8	8	841.394	556.895	576.582	604.515
375	FALSE	1	270	K22	ribosomal protein S8B [Saccharomyces cerevisiae YJM789]		gi|151944819	598.6	100	25766.2	10.74	AAIVQIDATPFRQWFEAHYGQTLGK	99	123	(N-term)_iTRAQ[0], Lysine(K)_iTRAQ[25]	37.38	99.141	3135.66	3135.69	0.0251465	8.01951	13588.4	32.7764			41668.1	0.803808	0.495389	1.27854	0.674764	0.516238	0.808072	8	8	8	632.183	508.153	313.176	808.272
376	FALSE	1	315	M17	ribosomal protein S8B [Saccharomyces cerevisiae YJM789]		gi|151944819	598.6	100	25766.2	10.74	CDGYILEGEELAFYLR	179	194	(N-term)_iTRAQ[0], MMTS (C)[1]	149.58	100	2080.98	2080.97	-0.0119629	-5.74867	82759.2	79.9532			41668.1	0.653381	0.557733	0.607879	0.674764	0.516238	0.808072	8	8	8	2534.73	1656.14	1413.7	1540.81
357	FALSE	1	28	B1	ribosomal protein S9B [Saccharomyces cerevisiae YJM789]		gi|151946577	680.17	100	24995	10.05	RLQTQVYK	108	115	(N-term)_iTRAQ[0], Lysine(K)_iTRAQ[8]	44.55	99.835	1323.8	1323.85	0.0465088	35.1328	54114.8	38.1075			41667.8	0.542484	0.34044	0.550348	0.614751	0.436401	0.684089	12	12	12	7776.71	4218.74	2647.5	4279.9
358	FALSE	1	32	B5	ribosomal protein S9B [Saccharomyces cerevisiae YJM789]		gi|151946577	680.17	100	24995	10.05	KAEASGEAAEEAEDEE	180	195	(N-term)_iTRAQ[0], Lysine(K)_iTRAQ[1]	155.62	100	1952.88	1952.97	0.0897217	45.9432	55486.8	52.3021			41667.8	0.581991	0.404924	0.857989	0.614751	0.436401	0.684089	12	12	12	6286.51	3658.69	2545.56	5393.76
359	FALSE	1	52	C1	ribosomal protein S9B [Saccharomyces cerevisiae YJM789]		gi|151946577	680.17	100	24995	10.05	RLQTQVYK	108	115	(N-term)_iTRAQ[0], Lysine(K)_iTRAQ[8]	35.6	98.706	1323.8	1323.86	0.0621338	46.936	31840.3	32.6656			41667.9	0.559547	0.372887	0.482875	0.614751	0.436401	0.684089	12	12	12	4887.37	2734.71	1822.43	2359.99
360	FALSE	1	57	C6	ribosomal protein S9B [Saccharomyces cerevisiae YJM789]		gi|151946577	680.17	100	24995	10.05	VGVLSEDKK	83	91	(N-term)_iTRAQ[0], Lysine(K)_iTRAQ[8,9]	35.42	98.651	1406.86	1406.89	0.0279541	19.8699	48322.9	28.8793			41667.9	0.582722	0.651069	0.801835	0.614751	0.436401	0.684089	12	12	12	5821.26	3392.18	3790.04	4667.69
361	FALSE	1	57	C6	ribosomal protein S9B [Saccharomyces cerevisiae YJM789]		gi|151946577	680.17	100	24995	10.05	VLITQR	127	132	(N-term)_iTRAQ[0]	33.81	98.046	873.564	873.614	0.050293	57.5722	13275.8	43.9212			41667.9	0.619039	0.480091	0.559044	0.614751	0.436401	0.684089	12	12	12	899.09	556.572	431.645	502.631
362	FALSE	1	61	C10	ribosomal protein S9B [Saccharomyces cerevisiae YJM789]		gi|151946577	680.17	100	24995	10.05	LQTQVYK	109	115	(N-term)_iTRAQ[0], Lysine(K)_iTRAQ[7]	48.94	99.94	1167.7	1167.72	0.0228271	19.5488	51718.1	55.9819			41667.9	0.66954	0.437884	0.732562	0.614751	0.436401	0.684089	12	12	12	5187.86	3473.48	2271.68	3800.43
363	FALSE	1	70	C19	ribosomal protein S9B [Saccharomyces cerevisiae YJM789]		gi|151946577	680.17	100	24995	10.05	LDAELK	24	29	(N-term)_iTRAQ[0], Lysine(K)_iTRAQ[6]	38.8	99.381	976.592	976.617	0.0247803	25.3742	8047.37	48.4764			41667.8	0.680656	0.355061	0.605734	0.614751	0.436401	0.684089	12	12	12	959.64	653.184	340.73	581.286
364	FALSE	1	137	F12	ribosomal protein S9B [Saccharomyces cerevisiae YJM789]		gi|151946577	680.17	100	24995	10.05	HIDFAPTSPFGGARPGR	155	171	(N-term)_iTRAQ[0]	65.46	99.999	1927.01	1927.05	0.0408936	21.2213	176964	25.5361			41667.9	0.606361	0.527524	0.886278	0.614751	0.436401	0.684089	12	12	12	7021.54	4257.59	3704.03	6223.04
365	FALSE	1	137	F12	ribosomal protein S9B [Saccharomyces cerevisiae YJM789]		gi|151946577	680.17	100	24995	10.05	LAGEFGLK	30	37	(N-term)_iTRAQ[0], Lysine(K)_iTRAQ[8]	58.49	99.993	1122.68	1122.7	0.0266113	23.7035	46721.4	54.6845			41667.9	0.615464	0.382847	0.813435	0.614751	0.436401	0.684089	12	12	12	5200.98	3201.02	1991.18	4230.66
366	FALSE	1	145	F20	ribosomal protein S9B [Saccharomyces cerevisiae YJM789]		gi|151946577	680.17	100	24995	10.05	VEDFLER	101	107	(N-term)_iTRAQ[0]	54.04	99.981	1051.55	1051.59	0.0344238	32.7361	15374.7	65.9173			41667.9	0.584332	0.357292	0.478492	0.614751	0.436401	0.684089	12	12	12	1203.74	703.386	430.088	575.982
367	FALSE	1	162	G13	ribosomal protein S9B [Saccharomyces cerevisiae YJM789]		gi|151946577	680.17	100	24995	10.05	LFEGNALIR	70	78	(N-term)_iTRAQ[0]	69.78	100	1176.69	1176.69	0.00842285	7.15811	91293.8	65.2744			41668	0.649652	0.409947	0.712432	0.614751	0.436401	0.684089	12	12	12	6720.61	4366.06	2755.1	4787.98
368	FALSE	1	315	M17	ribosomal protein S9B [Saccharomyces cerevisiae YJM789]		gi|151946577	680.17	100	24995	10.05	LDYVLALKVEDFLER	93	107	(N-term)_iTRAQ[0], Lysine(K)_iTRAQ[8]	75.26	100	2111.2	2111.19	-0.0136719	-6.47588	17046.2	71.9035			41668.1	0.708097	0.645659	0.942384	0.614751	0.436401	0.684089	12	12	12	1297.27	918.592	837.593	1222.53
331	FALSE	1	28	B1	conserved protein [Saccharomyces cerevisiae YJM789]		gi|151946633	1612.29	100	60872.6	4.8	HDPLLK	14	19	(N-term)_iTRAQ[0], Lysine(K)_iTRAQ[6]	36.18	98.868	1010.62	1010.66	0.0356445	35.2698	36242.9	56.4368			41667.8	0.819906	0.458628	0.713446	0.741807	0.505738	0.915002	26	26	26	2478.7	2032.3	1136.8	1768.42
332	FALSE	1	34	B7	conserved protein [Saccharomyces cerevisiae YJM789]		gi|151946633	1612.29	100	60872.6	4.8	GHKDIGPEIR	448	457	(N-term)_iTRAQ[0], Lysine(K)_iTRAQ[3]	49.72	99.95	1409.81	1409.85	0.0402832	28.5735	7920.27	42.7784			41667.8	0.567269	0.793123	0.843975	0.741807	0.505738	0.915002	26	26	26	1270.45	720.688	1007.63	1072.23
333	FALSE	1	35	B8	conserved protein [Saccharomyces cerevisiae YJM789]		gi|151946633	1612.29	100	60872.6	4.8	YKNDITQDQR	428	437	(N-term)_iTRAQ[0], Lysine(K)_iTRAQ[2]	62.07	99.997	1568.83	1568.89	0.0625	39.8387	76309.4	56.6661			41667.8	0.624701	0.410437	0.788895	0.741807	0.505738	0.915002	26	26	26	7693.54	4806.16	3157.71	6069.39
334	FALSE	1	37	B10	conserved protein [Saccharomyces cerevisiae YJM789]		gi|151946633	1612.29	100	60872.6	4.8	GNISSGLK	192	199	(N-term)_iTRAQ[0], Lysine(K)_iTRAQ[8]	58.45	99.993	1063.64	1063.7	0.0686035	64.4991	29967	52.517			41667.8	0.684914	0.517517	0.851056	0.741807	0.505738	0.915002	26	26	26	3138.6	2149.67	1624.28	2671.12
335	FALSE	1	52	C1	conserved protein [Saccharomyces cerevisiae YJM789]		gi|151946633	1612.29	100	60872.6	4.8	HDPLLK	14	19	(N-term)_iTRAQ[0], Lysine(K)_iTRAQ[6]	36.94	99.05	1010.62	1010.67	0.0415039	41.0676	39605.7	57.4476			41667.9	0.665872	0.438461	0.853854	0.741807	0.505738	0.915002	26	26	26	2591.35	1725.51	1136.21	2212.63
336	FALSE	1	55	C4	conserved protein [Saccharomyces cerevisiae YJM789]		gi|151946633	1612.29	100	60872.6	4.8	ELLAGASR	459	466	(N-term)_iTRAQ[0]	63.06	99.998	960.56	960.603	0.0430298	44.7966	25803.5	56.7176			41667.9	0.718528	0.491206	0.865995	0.741807	0.505738	0.915002	26	26	26	1688.19	1213.01	829.248	1461.96
337	FALSE	1	59	C8	conserved protein [Saccharomyces cerevisiae YJM789]		gi|151946633	1612.29	100	60872.6	4.8	DIGPEIR	451	457	(N-term)_iTRAQ[0]	29.18	94.326	943.533	943.608	0.0751343	79.6308	53756.7	49.95			41667.9	0.843201	0.842224	1.03305	0.741807	0.505738	0.915002	26	26	26	2905.02	2449.51	2446.67	3001.03
338	FALSE	1	61	C10	conserved protein [Saccharomyces cerevisiae YJM789]		gi|151946633	1612.29	100	60872.6	4.8	DLDAAQGTLKK	20	30	(N-term)_iTRAQ[0], Lysine(K)_iTRAQ[10,11]	72.79	100	1591.94	1591.97	0.0279541	17.5598	16531.3	51.2214			41667.9	0.787771	0.476293	1.00054	0.741807	0.505738	0.915002	26	26	26	2098.24	1652.93	999.377	2099.38
339	FALSE	1	64	C13	conserved protein [Saccharomyces cerevisiae YJM789]		gi|151946633	1612.29	100	60872.6	4.8	DLDAAQGTLK	20	29	(N-term)_iTRAQ[0], Lysine(K)_iTRAQ[10]	82.9	100	1319.74	1319.78	0.0349121	26.4537	34913.4	65.4401			41667.9	0.90485	0.527479	1.06855	0.741807	0.505738	0.915002	26	26	26	2670.18	2416.12	1408.47	2853.23
340	FALSE	1	83	D8	conserved protein [Saccharomyces cerevisiae YJM789]		gi|151946633	1612.29	100	60872.6	4.8	ESQVEDMQDDEPLANEQNTSR	171	191	(N-term)_iTRAQ[0]	117.97	100	2579.13	2579.19	0.0646973	25.0849	68849.1	76.0928			41667.9	0.93425	0.791327	1.18615	0.741807	0.505738	0.915002	26	26	26	877.792	820.078	694.621	1041.2
341	FALSE	1	83	D8	conserved protein [Saccharomyces cerevisiae YJM789]		gi|151946633	1612.29	100	60872.6	4.8	KILQLAK	61	67	(N-term)_iTRAQ[0], Lysine(K)_iTRAQ[1,7]	47.84	99.923	1245.86	1245.9	0.0325928	26.1608	69167.7	46.5123			41667.9	0.761009	0.480298	1.19216	0.741807	0.505738	0.915002	26	26	26	7605.12	5787.57	3652.73	9066.56
342	FALSE	1	89	D14	conserved protein [Saccharomyces cerevisiae YJM789]		gi|151946633	1612.29	100	60872.6	4.8	EKESQVEDMQDDEPLANEQNTSR	169	191	(N-term)_iTRAQ[0], Lysine(K)_iTRAQ[2]	126.46	100	2980.37	2980.4	0.0356445	11.9598	68936.5	86.0605			41667.9	0.565421	0.394756	0.833626	0.741807	0.505738	0.915002	26	26	26	1772.55	1002.24	699.724	1477.64
343	FALSE	1	95	D20	conserved protein [Saccharomyces cerevisiae YJM789]		gi|151946633	1612.29	100	60872.6	4.8	LAQNDAANHDAANEEDGYIDSK	36	57	(N-term)_iTRAQ[0], Lysine(K)_iTRAQ[22]	39.08	99.419	2649.23	2649.3	0.0720215	27.1858	9983.34	59.8144			41667.9	0.593063	0.407703	0.895475	0.741807	0.505738	0.915002	26	26	26	667.003	395.575	271.939	597.285
344	FALSE	1	107	E6	conserved protein [Saccharomyces cerevisiae YJM789]		gi|151946633	1612.29	100	60872.6	4.8	EQQDEIEGEELAESER	68	83	(N-term)_iTRAQ[0]	133.31	100	2034.92	2034.96	0.0396729	19.496	250903	76.1616			41667.9	0.680855	0.464133	1.08733	0.741807	0.505738	0.915002	26	26	26	9667.09	6581.89	4486.81	10511.4
345	FALSE	1	110	E9	conserved protein [Saccharomyces cerevisiae YJM789]		gi|151946633	1612.29	100	60872.6	4.8	DNIETSEDHSLNYHIYR	289	305	(N-term)_iTRAQ[0]	67.23	99.999	2250.05	2250.1	0.0449219	19.9648	9516.49	82.6837			41667.9	1.11374	0.733915	1.03191	0.741807	0.505738	0.915002	26	26	26	429.793	478.679	315.432	443.507
346	FALSE	1	116	E15	conserved protein [Saccharomyces cerevisiae YJM789]		gi|151946633	1612.29	100	60872.6	4.8	ILQLAK	62	67	(N-term)_iTRAQ[0], Lysine(K)_iTRAQ[6]	41.22	99.645	973.666	973.701	0.0354004	36.3579	37437	52.7423			41667.9	0.800147	0.486201	0.94745	0.741807	0.505738	0.915002	26	26	26	2811.14	2249.32	1366.78	2663.41
347	FALSE	1	126	F1	conserved protein [Saccharomyces cerevisiae YJM789]		gi|151946633	1612.29	100	60872.6	4.8	SLYKPSAFFK	310	319	(N-term)_iTRAQ[0], Lysine(K)_iTRAQ[4,10]	32.48	97.346	1619.95	1620.02	0.0678711	41.8969	81570	25.996			41668	0.648954	0.367365	0.843894	0.741807	0.505738	0.915002	26	26	26	7064.98	4584.85	2595.42	5962.09
348	FALSE	1	137	F12	conserved protein [Saccharomyces cerevisiae YJM789]		gi|151946633	1612.29	100	60872.6	4.8	SDDFNSLSGSYNLADK	147	162	(N-term)_iTRAQ[0], Lysine(K)_iTRAQ[16]	104.74	100	2020.97	2021.01	0.036499	18.0601	18078	54.0555			41667.9	0.875777	0.510314	1.04718	0.741807	0.505738	0.915002	26	26	26	1450.45	1270.27	740.183	1518.88
349	FALSE	1	139	F14	conserved protein [Saccharomyces cerevisiae YJM789]		gi|151946633	1612.29	100	60872.6	4.8	AYTTVGSILK	213	222	(N-term)_iTRAQ[0], Lysine(K)_iTRAQ[10]	78.87	100	1340.8	1340.82	0.0183105	13.6564	9524.46	63.2435			41667.9	0.768376	0.631536	0.846792	0.741807	0.505738	0.915002	26	26	26	1044.29	802.406	659.506	884.295
350	FALSE	1	151	G2	conserved protein [Saccharomyces cerevisiae YJM789]		gi|151946633	1612.29	100	60872.6	4.8	AFLTFAQR	420	427	(N-term)_iTRAQ[0]	60.37	99.996	1097.62	1097.67	0.0449219	40.9265	201206	60.2649			41668	0.663027	0.428774	0.795049	0.741807	0.505738	0.915002	26	26	26	11092	7354.3	4755.97	8818.69
351	FALSE	1	155	G6	conserved protein [Saccharomyces cerevisiae YJM789]		gi|151946633	1612.29	100	60872.6	4.8	VLPVIWHK	412	419	(N-term)_iTRAQ[0], Lysine(K)_iTRAQ[8]	50.58	99.959	1279.81	1279.83	0.0179443	14.0211	36693.3	73.8712			41668	0.794501	0.449696	0.868126	0.741807	0.505738	0.915002	26	26	26	1716.22	1363.54	771.776	1489.89
352	FALSE	1	168	G19	conserved protein [Saccharomyces cerevisiae YJM789]		gi|151946633	1612.29	100	60872.6	4.8	DFLLETVR	438	445	(N-term)_iTRAQ[0]	59.25	99.994	1136.64	1136.67	0.0270996	23.8418	86581.5	71.7755			41668	0.726279	0.451653	0.87499	0.741807	0.505738	0.915002	26	26	26	3749.83	2723.42	1693.62	3281.06
353	FALSE	1	270	K22	conserved protein [Saccharomyces cerevisiae YJM789]		gi|151946633	1612.29	100	60872.6	4.8	FINLILLER	278	286	(N-term)_iTRAQ[0]	73.5	100	1274.8	1274.85	0.0560303	43.9524	478997	67.7617			41668.1	0.81777	0.445715	0.743372	0.741807	0.505738	0.915002	26	26	26	22123.3	18091.8	9860.69	16445.8
354	FALSE	1	283	L11	conserved protein [Saccharomyces cerevisiae YJM789]		gi|151946633	1612.29	100	60872.6	4.8	GFLFPLVETGCNVR	320	333	(N-term)_iTRAQ[0], MMTS (C)[11]	96.61	100	1741.89	1741.9	0.0124512	7.14809	57146.6	68.3791			41668.1	0.560751	0.404466	0.812568	0.741807	0.505738	0.915002	26	26	26	2032.6	1139.78	822.12	1651.63
355	FALSE	1	289	L17	conserved protein [Saccharomyces cerevisiae YJM789]		gi|151946633	1612.29	100	60872.6	4.8	SDDFNSLSGSYNLADKIMASIR	147	168	(N-term)_iTRAQ[0], Lysine(K)_iTRAQ[16]	28.17	92.84	2692.35	2692.36	0.00854492	3.17378	12542.2	59.8462			41668.1	0.97291	0.760633	1.38658	0.741807	0.505738	0.915002	26	26	26	778.059	756.981	591.817	1078.84
356	FALSE	1	296	L24	conserved protein [Saccharomyces cerevisiae YJM789]		gi|151946633	1612.29	100	60872.6	4.8	FINLILLER	278	286	(N-term)_iTRAQ[0]	74.93	100	1274.8	1274.79	-0.00500488	-3.92603	80844.6	70.0357			41668.1	0.687462	0.397517	0.70813	0.741807	0.505738	0.915002	26	26	26	4414.6	3034.87	1754.88	3126.11
330	FALSE	1	282	L10	RecName: Full=ATP-dependent RNA helicase SUB2; AltName: Full=Suppressor of BRR1 protein 2		gi|160358710	72.19	100	55134.9	5.34	FLQNPLEIFVDDEAK	261	275	(N-term)_iTRAQ[0], Lysine(K)_iTRAQ[15]	72.19	100	2066.11	2066.11	0.000488281	0.236329	10654.8	42.8333			41668.1	0.778865	1.14751	0.828015	0.778865	1.14751	0.828015	1	1	1	742.877	578.601	852.462	615.114
329	FALSE	1	312	M14	vacuolar H+-ATPase 52 kDa subunit [Saccharomyces cerevisiae]		gi|171122	110.556	100	61406.2	5.09	TVFESLDQAWSLLR	453	466	(N-term)_iTRAQ[0]	111.52	100	1808.97	1808.94	-0.0258789	-14.3059	19132.3	79.495			41668.1	0.901431	1.4566	0.887734	0.901431	1.4566	0.887734	1	1	1	710.088	640.095	1034.31	630.369
321	FALSE	1	44	B17	hsc82 protein [Saccharomyces cerevisiae]		gi|171723	479.06	100	91342.1	4.76	ITPKPEEK	66	73	(N-term)_iTRAQ[0], Lysine(K)_iTRAQ[4,8]	26.71	89.98	1373.84	1373.88	0.0380859	27.7223	52465.6	39.7279			41667.8	0.514984	0.636719	0.54667	0.598702	0.974734	0.752383	8	8	8	6177.61	3181.37	3933.4	3377.11
322	FALSE	1	71	C20	hsc82 protein [Saccharomyces cerevisiae]		gi|171723	479.06	100	91342.1	4.76	TKPLWTR	269	275	(N-term)_iTRAQ[0], Lysine(K)_iTRAQ[2]	32.5	97.358	1189.73	1189.75	0.0187988	15.8009	19433.6	34.8499			41667.8	0.648642	1.04253	0.758363	0.598702	0.974734	0.752383	8	8	8	2624.89	1702.61	2736.53	1990.62
323	FALSE	1	80	D5	hsc82 protein [Saccharomyces cerevisiae]		gi|171723	479.06	100	91342.1	4.76	DFELEETDEEK	523	533	(N-term)_iTRAQ[0], Lysine(K)_iTRAQ[11]	78.83	100	1671.78	1671.8	0.0130615	7.81292	25072.7	46.7412			41667.9	0.626532	1.48585	0.766928	0.598702	0.974734	0.752383	8	8	8	2236.53	1401.26	3323.15	1715.26
324	FALSE	1	127	F2	hsc82 protein [Saccharomyces cerevisiae]		gi|171723	479.06	100	91342.1	4.76	NPSDITQEEYNAFYK	276	290	(N-term)_iTRAQ[0], Lysine(K)_iTRAQ[15]	74.96	100	2107.02	2107.09	0.064209	30.4738	12681.6	36.2662			41668	0.792031	0.981393	0.806118	0.598702	0.974734	0.752383	8	8	8	1372.63	1087.17	1347.09	1106.5
325	FALSE	1	145	F20	hsc82 protein [Saccharomyces cerevisiae]		gi|171723	479.06	100	91342.1	4.76	FYSAFAK	413	419	(N-term)_iTRAQ[0], Lysine(K)_iTRAQ[7]	52.34	99.973	1121.62	1121.65	0.0307617	27.426	2365.08	44.5353			41667.9	0.467215	0.950473	0.666089	0.598702	0.974734	0.752383	8	8	8	430.021	200.912	408.723	286.432
326	FALSE	1	149	F24	hsc82 protein [Saccharomyces cerevisiae]		gi|171723	479.06	100	91342.1	4.76	TGQFGWSANMER	576	587	(N-term)_iTRAQ[0]	40.1	99.541	1527.71	1527.75	0.0389404	25.4894	59061.8	22.1086			41667.9	0.651073	0.7228	0.793799	0.598702	0.974734	0.752383	8	8	8	4677.45	3045.36	3380.86	3712.95
327	FALSE	1	166	G17	hsc82 protein [Saccharomyces cerevisiae]		gi|171723	479.06	100	91342.1	4.76	QLETEPDLFIR	55	65	(N-term)_iTRAQ[0]	66.65	99.999	1504.81	1504.86	0.048584	32.2857	18462.2	73.689			41668	0.479594	0.914446	0.77389	0.598702	0.974734	0.752383	8	8	8	1133.15	543.454	1036.21	876.937
328	FALSE	1	316	M18	hsc82 protein [Saccharomyces cerevisiae]		gi|171723	479.06	100	91342.1	4.76	NFEVLFLTDPIDEYAFTQLK	491	510	(N-term)_iTRAQ[0], Lysine(K)_iTRAQ[20]	106.97	100	2691.42	2691.4	-0.0183105	-6.80331	20595.4	78.9829			41668.1	0.682622	1.34003	0.979113	0.598702	0.974734	0.752383	8	8	8	650.129	443.793	871.196	636.55
320	FALSE	1	201	I1	protein kinase 1 [Saccharomyces cerevisiae]		gi|171787	26.99	90.605	131935	8.86	LEFIDDVEETR	432	442	(N-term)_iTRAQ[0]	26.99	90.605	1509.76	1509.73	-0.0257568	-17.0603	49363.9	38.8407			41668	0.793984	0.778506	0.599738	0.793984	0.778506	0.599738	1	1	1	3831.85	3042.42	2983.12	2298.1
319	FALSE	1	151	G2	70kDal heat shock protein [Saccharomyces cerevisiae]		gi|172713	230.55	100	41162.5	5.24	TTPSFVAFTDTER	35	47	(N-term)_iTRAQ[0]	30.99	96.26	1615.81	1615.88	0.0738525	45.7062	10765.2	34.4473			41668	0.512228	0.79367	0.749284	0.473619	0.681661	0.734861	4	4	4	1425.8	730.334	1131.61	1068.33
315	FALSE	1	44	B17	RecName: Full=Ribosome biogenesis protein SLX9		gi|189046728	171.45	100	27885.4	9.96	KIEPGSVR	152	159	(N-term)_iTRAQ[0], Lysine(K)_iTRAQ[1]	34.43	98.306	1173.72	1173.78	0.0640869	54.6015	14031.2	50.7653			41667.8	3.9868	3.81236	3.76268	2.39861	2.4488	2.36655	4	4	4	474.631	1892.26	1809.46	1785.88
316	FALSE	1	55	C4	RecName: Full=Ribosome biogenesis protein SLX9		gi|189046728	171.45	100	27885.4	9.96	AFLHQPK	43	49	(N-term)_iTRAQ[0], Lysine(K)_iTRAQ[7]	42.37	99.728	1128.68	1128.72	0.0395508	35.0417	13452.7	76.1275			41667.9	1.63588	1.43948	1.45886	2.39861	2.4488	2.36655	4	4	4	471.165	770.769	678.234	687.365
317	FALSE	1	117	E16	RecName: Full=Ribosome biogenesis protein SLX9		gi|189046728	171.45	100	27885.4	9.96	NPFGALR	196	202	(N-term)_iTRAQ[0]	41.19	99.643	918.528	918.566	0.0379639	41.3312	18064.9	46.2604			41667.9	3.68536	4.18713	2.99888	2.39861	2.4488	2.36655	4	4	4	447.067	1647.6	1871.92	1340.7
318	FALSE	1	137	F12	RecName: Full=Ribosome biogenesis protein SLX9		gi|189046728	171.45	100	27885.4	9.96	FNQVLTNQDFQK	184	195	(N-term)_iTRAQ[0], Lysine(K)_iTRAQ[12]	53.46	99.979	1769.94	1769.97	0.0273438	15.4489	23958	36.5731			41667.9	1.37716	1.56494	1.90543	2.39861	2.4488	2.36655	4	4	4	1323.16	1822.21	2070.68	2521.2
310	FALSE	1	121	E20	ribosomal protein S13 [Saccharomyces cerevisiae RM11-1a]		gi|190404968	381.86	100	21231	10.28	NAPAWFK	35	41	(N-term)_iTRAQ[0], Lysine(K)_iTRAQ[7]	47.89	99.924	1121.64	1121.68	0.0471191	42.0093	84129.4	56.5006			41667.9	0.64842	0.30214	0.973739	0.509647	0.353569	0.796216	5	5	5	7532.96	4884.52	2276.01	7335.14
311	FALSE	1	169	G20	ribosomal protein S13 [Saccharomyces cerevisiae RM11-1a]		gi|190404968	381.86	100	21231	10.28	KGLTPSQIGVLLR	57	69	(N-term)_iTRAQ[0], Lysine(K)_iTRAQ[1]	71.34	100	1670.06	1670.08	0.0267334	16.0075	24276.3	41.8114			41668	0.407409	0.199704	0.688123	0.509647	0.353569	0.796216	5	5	5	4881.78	1988.88	974.908	3359.26
312	FALSE	1	183	H10	ribosomal protein S13 [Saccharomyces cerevisiae RM11-1a]		gi|190404968	381.86	100	21231	10.28	LSSESVIEQIVK	42	53	(N-term)_iTRAQ[0], Lysine(K)_iTRAQ[12]	67.86	99.999	1619.95	1619.93	-0.0163574	-10.0975	16423.7	55.6477			41668	0.582958	0.906152	0.734492	0.509647	0.353569	0.796216	5	5	5	1293.49	754.048	1172.09	950.055
313	FALSE	1	207	I7	ribosomal protein S13 [Saccharomyces cerevisiae RM11-1a]		gi|190404968	381.86	100	21231	10.28	GLTPSQIGVLLR	58	69	(N-term)_iTRAQ[0]	101.21	100	1397.86	1397.86	0.00170898	1.22257	67398	65.9157			41668	0.535986	0.357747	0.83446	0.509647	0.353569	0.796216	5	5	5	4059.98	2176.09	1452.44	3387.89
314	FALSE	1	284	L12	ribosomal protein S13 [Saccharomyces cerevisiae RM11-1a]		gi|190404968	381.86	100	21231	10.28	SNGLAPEIPEDLYYLIK	91	107	(N-term)_iTRAQ[0], Lysine(K)_iTRAQ[17]	93.56	100	2223.22	2223.18	-0.0344238	-15.4838	57082.8	55.7296			41668.1	0.416551	0.282489	0.779208	0.509647	0.353569	0.796216	5	5	5	2965.23	1235.17	837.645	2310.53
255	FALSE	1	22	A22	ribosome biogenesis protein TSR1 [Saccharomyces cerevisiae RM11-1a]		gi|190405070	2987.34	100	100792	5.48	EPVGTGKPDK	38	47	(N-term)_iTRAQ[0], Lysine(K)_iTRAQ[7,10]	55.88	99.988	1459.85	1459.93	0.0853271	58.4493	147804	56.5261			41667.8	0.822116	0.480642	1.11625	0.705859	0.461059	0.802684	48	48	48	11142.1	9160.12	5355.38	12437.4
256	FALSE	1	39	B12	ribosome biogenesis protein TSR1 [Saccharomyces cerevisiae RM11-1a]		gi|190405070	2987.34	100	100792	5.48	NEAQAIAGDR	547	556	(N-term)_iTRAQ[0]	87.69	100	1188.61	1188.64	0.0285645	24.0318	90096.7	66.2613			41667.8	0.661024	0.404617	0.728584	0.705859	0.461059	0.802684	48	48	48	6383.73	4219.8	2582.97	4651.08
257	FALSE	1	41	B14	ribosome biogenesis protein TSR1 [Saccharomyces cerevisiae RM11-1a]		gi|190405070	2987.34	100	100792	5.48	VEKEPVGTGKPDK	35	47	(N-term)_iTRAQ[0], Lysine(K)_iTRAQ[3,10,13]	67.54	99.999	1960.16	1960.23	0.0698242	35.6217	63651.3	54.2751			41667.8	0.52241	0.278601	0.534446	0.705859	0.461059	0.802684	48	48	48	7565.58	3952.34	2107.78	4043.39
258	FALSE	1	44	B17	ribosome biogenesis protein TSR1 [Saccharomyces cerevisiae RM11-1a]		gi|190405070	2987.34	100	100792	5.48	ATFDGK	757	762	(N-term)_iTRAQ[0], Lysine(K)_iTRAQ[6]	39.81	99.509	926.519	926.578	0.0586548	63.3066	7495.57	52.6606			41667.8	0.798265	0.415844	0.921113	0.705859	0.461059	0.802684	48	48	48	852.526	680.542	354.518	785.273
259	FALSE	1	54	C3	ribosome biogenesis protein TSR1 [Saccharomyces cerevisiae RM11-1a]		gi|190405070	2987.34	100	100792	5.48	GIGFNANR	284	291	(N-term)_iTRAQ[0]	61.52	99.997	992.54	992.619	0.0797729	80.3726	71291.5	51.4726			41667.9	0.731387	0.470265	0.768252	0.705859	0.461059	0.802684	48	48	48	5025.8	3675.8	2363.46	3861.08
260	FALSE	1	62	C11	ribosome biogenesis protein TSR1 [Saccharomyces cerevisiae RM11-1a]		gi|190405070	2987.34	100	100792	5.48	KLFEGK	74	79	(N-term)_iTRAQ[0], Lysine(K)_iTRAQ[1,6]	32.94	97.613	1153.73	1153.77	0.0429688	37.2433	16288	30.7335			41667.9	0.586924	0.460477	0.739019	0.705859	0.461059	0.802684	48	48	48	3108.22	1824.29	1431.26	2297.03
261	FALSE	1	68	C17	ribosome biogenesis protein TSR1 [Saccharomyces cerevisiae RM11-1a]		gi|190405070	2987.34	100	100792	5.48	VYNLEK	226	231	(N-term)_iTRAQ[0], Lysine(K)_iTRAQ[6]	30.86	96.146	1053.62	1053.67	0.0543213	51.5569	53013.1	48.9581			41667.8	0.624409	0.286779	0.729157	0.705859	0.461059	0.802684	48	48	48	6353.21	3967	1821.97	4632.49
262	FALSE	1	68	C17	ribosome biogenesis protein TSR1 [Saccharomyces cerevisiae RM11-1a]		gi|190405070	2987.34	100	100792	5.48	SINWR	249	253	(N-term)_iTRAQ[0]	26.34	89.088	819.46	819.5	0.0402832	49.1583	31836.2	37.0678			41667.8	0.667428	0.321004	0.72079	0.705859	0.461059	0.802684	48	48	48	1630.97	1088.55	523.548	1175.59
263	FALSE	1	71	C20	ribosome biogenesis protein TSR1 [Saccharomyces cerevisiae RM11-1a]		gi|190405070	2987.34	100	100792	5.48	DPSSPAEWK	518	526	(N-term)_iTRAQ[0], Lysine(K)_iTRAQ[9]	56.65	99.99	1304.67	1304.7	0.0258789	19.8355	33369.5	65.4568			41667.8	1.05629	0.613573	1.84078	0.705859	0.461059	0.802684	48	48	48	1700.86	1796.6	1043.6	3130.9
264	FALSE	1	73	C22	ribosome biogenesis protein TSR1 [Saccharomyces cerevisiae RM11-1a]		gi|190405070	2987.34	100	100792	5.48	HFFPSEER	218	225	(N-term)_iTRAQ[0]	48.55	99.934	1192.59	1192.63	0.0383301	32.1403	77029.4	42.551			41667.8	0.592612	0.420833	0.812373	0.705859	0.461059	0.802684	48	48	48	9928.1	5883.51	4178.07	8065.32
265	FALSE	1	76	D1	ribosome biogenesis protein TSR1 [Saccharomyces cerevisiae RM11-1a]		gi|190405070	2987.34	100	100792	5.48	YDDHGFLPGR	374	383	(N-term)_iTRAQ[0]	66.54	99.999	1320.65	1320.7	0.0505371	38.267	279999	76.9726			41667.9	0.697148	0.372172	0.816619	0.705859	0.461059	0.802684	48	48	48	11249.7	7842.71	4186.83	9186.74
266	FALSE	1	76	D1	ribosome biogenesis protein TSR1 [Saccharomyces cerevisiae RM11-1a]		gi|190405070	2987.34	100	100792	5.48	NSDALNVLR	232	240	(N-term)_iTRAQ[0]	69.43	99.999	1145.64	1145.69	0.050415	44.006	25085	70.1423			41667.9	0.675091	0.460818	0.755889	0.705859	0.461059	0.802684	48	48	48	1669.06	1126.77	769.134	1261.62
267	FALSE	1	76	D1	ribosome biogenesis protein TSR1 [Saccharomyces cerevisiae RM11-1a]		gi|190405070	2987.34	100	100792	5.48	AILTGHPFR	701	709	(N-term)_iTRAQ[0]	51.82	99.969	1155.68	1155.72	0.0438232	37.92	13091.3	61.5527			41667.9	0.514831	0.395872	0.534372	0.705859	0.461059	0.802684	48	48	48	1125.98	579.688	445.743	601.691
268	FALSE	1	91	D16	ribosome biogenesis protein TSR1 [Saccharomyces cerevisiae RM11-1a]		gi|190405070	2987.34	100	100792	5.48	YDDHGFLPGREQTSK	374	388	(N-term)_iTRAQ[0], Lysine(K)_iTRAQ[15]	105.75	100	2038.02	2038.07	0.0458984	22.521	55185.9	69.8905			41667.9	0.710973	0.452689	1.08216	0.705859	0.461059	0.802684	48	48	48	2663.8	1893.89	1205.87	2882.66
269	FALSE	1	94	D19	ribosome biogenesis protein TSR1 [Saccharomyces cerevisiae RM11-1a]		gi|190405070	2987.34	100	100792	5.48	ESLGTHGYFK	747	756	(N-term)_iTRAQ[0], Lysine(K)_iTRAQ[10]	74.44	100	1426.76	1426.78	0.0266113	18.6516	16971.8	49.1818			41667.9	0.657442	0.352569	0.828487	0.705859	0.461059	0.802684	48	48	48	2041.1	1341.9	719.627	1691.02
270	FALSE	1	99	D24	ribosome biogenesis protein TSR1 [Saccharomyces cerevisiae RM11-1a]		gi|190405070	2987.34	100	100792	5.48	HFFPSEER	218	225	(N-term)_iTRAQ[0]	45.03	99.852	1192.59	1192.65	0.0654297	54.8637	24265.6	47.1541			41667.9	0.630085	0.336875	0.825994	0.705859	0.461059	0.802684	48	48	48	3614.34	2277.34	1217.58	2985.42
271	FALSE	1	102	E1	ribosome biogenesis protein TSR1 [Saccharomyces cerevisiae RM11-1a]		gi|190405070	2987.34	100	100792	5.48	YDDHGFLPGR	374	383	(N-term)_iTRAQ[0]	64.39	99.998	1320.65	1320.7	0.0516357	39.0989	195653	78.5567			41667.9	0.778073	0.408188	0.845584	0.705859	0.461059	0.802684	48	48	48	7478.97	5819.19	3052.82	6324.1
272	FALSE	1	102	E1	ribosome biogenesis protein TSR1 [Saccharomyces cerevisiae RM11-1a]		gi|190405070	2987.34	100	100792	5.48	AILTGHPFR	701	709	(N-term)_iTRAQ[0]	50.64	99.959	1155.68	1155.73	0.0510254	44.152	32864	71.1634			41667.9	0.774774	0.471054	0.765613	0.705859	0.461059	0.802684	48	48	48	1599.38	1239.16	753.396	1224.51
273	FALSE	1	102	E1	ribosome biogenesis protein TSR1 [Saccharomyces cerevisiae RM11-1a]		gi|190405070	2987.34	100	100792	5.48	NSDALNVLR	232	240	(N-term)_iTRAQ[0]	47.21	99.911	1145.64	1145.69	0.0478516	41.7684	8641.93	68.4235			41667.9	0.968083	0.649035	0.860265	0.705859	0.461059	0.802684	48	48	48	549.832	532.283	356.86	473.001
274	FALSE	1	112	E11	ribosome biogenesis protein TSR1 [Saccharomyces cerevisiae RM11-1a]		gi|190405070	2987.34	100	100792	5.48	FQLDVK	204	209	(N-term)_iTRAQ[0], Lysine(K)_iTRAQ[6]	35.07	98.538	1037.62	1037.64	0.0136719	13.1761	33133.9	54.4072			41667.9	0.722741	0.338301	0.741842	0.705859	0.461059	0.802684	48	48	48	3216.25	2324.52	1088.06	2385.95
275	FALSE	1	121	E20	ribosome biogenesis protein TSR1 [Saccharomyces cerevisiae RM11-1a]		gi|190405070	2987.34	100	100792	5.48	ILDSIENR	66	73	(N-term)_iTRAQ[0]	64	99.998	1103.62	1103.67	0.0474854	43.027	34732.2	69.5396			41667.9	0.70924	0.43799	0.778729	0.705859	0.461059	0.802684	48	48	48	2076.41	1472.67	909.446	1616.96
276	FALSE	1	128	F3	ribosome biogenesis protein TSR1 [Saccharomyces cerevisiae RM11-1a]		gi|190405070	2987.34	100	100792	5.48	NIELIGHGTFLNADHSR	679	695	(N-term)_iTRAQ[0]	90.45	100	2038.06	2038.13	0.0693359	34.0206	39824.6	68.5388			41668	0.606904	0.447852	0.740877	0.705859	0.461059	0.802684	48	48	48	1918.54	1164.37	859.223	1421.4
277	FALSE	1	131	F6	ribosome biogenesis protein TSR1 [Saccharomyces cerevisiae RM11-1a]		gi|190405070	2987.34	100	100792	5.48	QSLESYFK	210	217	(N-term)_iTRAQ[0], Lysine(K)_iTRAQ[8]	60.31	99.996	1289.7	1289.73	0.0302734	23.4733	30991.5	53.7384			41668	0.600557	0.387911	0.83181	0.705859	0.461059	0.802684	48	48	48	3786.99	2274.3	1469.01	3150.05
278	FALSE	1	132	F7	ribosome biogenesis protein TSR1 [Saccharomyces cerevisiae RM11-1a]		gi|190405070	2987.34	100	100792	5.48	YTIQPLFSQGSNSPNNVHK	623	641	(N-term)_iTRAQ[0], Lysine(K)_iTRAQ[19]	72.12	100	2419.26	2419.31	0.0463867	19.1739	17483.9	52.2243			41668	0.746747	0.518538	0.546706	0.705859	0.461059	0.802684	48	48	48	1771.25	1322.68	918.462	968.355
279	FALSE	1	136	F11	ribosome biogenesis protein TSR1 [Saccharomyces cerevisiae RM11-1a]		gi|190405070	2987.34	100	100792	5.48	SIPLFTK	732	738	(N-term)_iTRAQ[0], Lysine(K)_iTRAQ[7]	51.39	99.966	1093.69	1093.7	0.00964355	8.81747	34795.3	67.066			41668	0.709659	0.40091	0.754215	0.705859	0.461059	0.802684	48	48	48	2596.16	1842.39	1040.82	1958.06
280	FALSE	1	145	F20	ribosome biogenesis protein TSR1 [Saccharomyces cerevisiae RM11-1a]		gi|190405070	2987.34	100	100792	5.48	IFNVHIK	123	129	(N-term)_iTRAQ[0], Lysine(K)_iTRAQ[7]	55.42	99.987	1158.72	1158.76	0.0355225	30.6565	14856.4	70.4465			41667.9	0.675265	0.473414	0.601283	0.705859	0.461059	0.802684	48	48	48	1223.81	826.395	579.368	735.855
281	FALSE	1	148	F23	ribosome biogenesis protein TSR1 [Saccharomyces cerevisiae RM11-1a]		gi|190405070	2987.34	100	100792	5.48	NAVVNFSLQR	591	600	(N-term)_iTRAQ[0]	93.8	100	1291.72	1291.76	0.0311279	24.098	29955.6	67.7181			41667.9	0.877916	0.432869	0.90872	0.705859	0.461059	0.802684	48	48	48	2030.22	1782.36	878.818	1844.9
282	FALSE	1	185	H12	ribosome biogenesis protein TSR1 [Saccharomyces cerevisiae RM11-1a]		gi|190405070	2987.34	100	100792	5.48	LSAQDVVAMSLYKR	763	776	(N-term)_iTRAQ[0], Lysine(K)_iTRAQ[13]	58.69	99.994	1869.05	1869.04	-0.00915527	-4.89835	40575.1	36.0858			41668	0.621858	0.453133	0.867637	0.705859	0.461059	0.802684	48	48	48	3658.04	2274.78	1657.58	3173.85
283	FALSE	1	191	H18	ribosome biogenesis protein TSR1 [Saccharomyces cerevisiae RM11-1a]		gi|190405070	2987.34	100	100792	5.48	EFPDEIELEPSESAIER	481	497	(N-term)_iTRAQ[0]	143.17	100	2134.03	2134.1	0.0693359	32.4906	262208	80.7416			41668	0.785456	0.389043	1.01537	0.705859	0.461059	0.802684	48	48	48	6906.21	5424.52	2686.81	7012.37
284	FALSE	1	196	H23	ribosome biogenesis protein TSR1 [Saccharomyces cerevisiae RM11-1a]		gi|190405070	2987.34	100	100792	5.48	WEQYDKPVPSQEPIVVQYGVR	601	621	(N-term)_iTRAQ[0], Lysine(K)_iTRAQ[6]	116.63	100	2805.48	2805.49	0.00854492	3.04579	99854.1	73.9978			41668	0.537229	0.275147	0.652638	0.705859	0.461059	0.802684	48	48	48	5517.06	2963.93	1518	3600.65
285	FALSE	1	207	I7	ribosome biogenesis protein TSR1 [Saccharomyces cerevisiae RM11-1a]		gi|190405070	2987.34	100	100792	5.48	LSAQDVVAMSLYK	763	775	(N-term)_iTRAQ[0], Lysine(K)_iTRAQ[13]	115.93	100	1712.95	1712.94	-0.0115967	-6.77	42521.5	74.29			41668	0.554419	0.36855	0.728519	0.705859	0.461059	0.802684	48	48	48	2888.97	1601.7	1064.73	2104.67
286	FALSE	1	246	J22	ribosome biogenesis protein TSR1 [Saccharomyces cerevisiae RM11-1a]		gi|190405070	2987.34	100	100792	5.48	LVHIPDFGDFQLNK	292	305	(N-term)_iTRAQ[0], Lysine(K)_iTRAQ[14]	132.58	100	1931.06	1931.09	0.0236816	12.2635	44364.7	76.8242			41668	0.885439	0.417214	0.944824	0.705859	0.461059	0.802684	48	48	48	1930.87	1709.67	805.587	1824.33
287	FALSE	1	246	J22	ribosome biogenesis protein TSR1 [Saccharomyces cerevisiae RM11-1a]		gi|190405070	2987.34	100	100792	5.48	LVHIPDFGDFQLNKIEK	292	308	(N-term)_iTRAQ[0], Lysine(K)_iTRAQ[14,17]	81.79	100	2445.39	2445.41	0.0202637	8.28649	13209.8	64.3476			41668.1	0.542588	0.375077	0.86702	0.705859	0.461059	0.802684	48	48	48	1248.71	677.537	468.363	1082.66
288	FALSE	1	265	K17	ribosome biogenesis protein TSR1 [Saccharomyces cerevisiae RM11-1a]		gi|190405070	2987.34	100	100792	5.48	YMFFRPEDVEWFK	719	731	(N-term)_iTRAQ[0], Lysine(K)_iTRAQ[13]	73.67	100	2082.04	2082.05	0.00537109	2.57973	364864	57.4459			41668.1	0.606321	0.423069	0.799024	0.705859	0.461059	0.802684	48	48	48	26646.9	16156.6	11273.5	21291.5
289	FALSE	1	274	L2	ribosome biogenesis protein TSR1 [Saccharomyces cerevisiae RM11-1a]		gi|190405070	2987.34	100	100792	5.48	ATDSLSLELDLQTVFESNMNR	323	343	(N-term)_iTRAQ[0]	144.69	100	2527.25	2527.29	0.0429688	17.0022	24231.7	83.8812			41668.1	0.533942	0.560954	0.753277	0.705859	0.461059	0.802684	48	48	48	1208.17	645.095	677.73	910.089
290	FALSE	1	274	L2	ribosome biogenesis protein TSR1 [Saccharomyces cerevisiae RM11-1a]		gi|190405070	2987.34	100	100792	5.48	QLLFAVYGLLLHEHK	576	590	(N-term)_iTRAQ[0], Lysine(K)_iTRAQ[15]	105.66	100	2069.22	2069.25	0.0344238	16.6362	16011.6	63.7286			41668.1	0.678351	0.556418	0.646868	0.705859	0.461059	0.802684	48	48	48	1089.57	739.11	606.256	704.807
291	FALSE	1	299	M1	ribosome biogenesis protein TSR1 [Saccharomyces cerevisiae RM11-1a]		gi|190405070	2987.34	100	100792	5.48	ATDSLSLELDLQTVFESNMNR	323	343	(N-term)_iTRAQ[0]	76.14	100	2527.25	2527.25	0.00415039	1.64226	14676.2	68.177			41668.1	0.53212	0.58633	0.822413	0.705859	0.461059	0.802684	48	48	48	787.916	419.266	461.979	647.993
292	FALSE	1	302	M4	ribosome biogenesis protein TSR1 [Saccharomyces cerevisiae RM11-1a]		gi|190405070	2987.34	100	100792	5.48	MWPMPSLPWNGM	777	788	(N-term)_iTRAQ[0]	58.85	99.994	1590.74	1590.73	-0.0112305	-7.05991	19155.9	62.6323			41668.1	1.79306	0.538432	1.88972	0.705859	0.461059	0.802684	48	48	48	725.07	1300.1	390.401	1370.18
293	FALSE	1	305	M7	ribosome biogenesis protein TSR1 [Saccharomyces cerevisiae RM11-1a]		gi|190405070	2987.34	100	100792	5.48	ALELQGIASYIGVISNLSAVHEK	179	201	(N-term)_iTRAQ[0], Lysine(K)_iTRAQ[23]	164.93	100	2700.52	2700.5	-0.0178223	-6.59957	50977.2	73.5141			41668.1	0.562149	0.326921	0.625924	0.705859	0.461059	0.802684	48	48	48	2088.97	1174.31	682.929	1307.54
294	FALSE	1	307	M9	ribosome biogenesis protein TSR1 [Saccharomyces cerevisiae RM11-1a]		gi|190405070	2987.34	100	100792	5.48	ATDSLSLELDLQTVFESNMNR	323	343	(N-term)_iTRAQ[0]	50.96	99.962	2527.25	2527.21	-0.0322266	-12.7516	8083.81	73.7114			41668.1	0.872186	0.661034	0.807386	0.705859	0.461059	0.802684	48	48	48	577.365	503.569	381.658	466.156
295	FALSE	1	310	M12	ribosome biogenesis protein TSR1 [Saccharomyces cerevisiae RM11-1a]		gi|190405070	2987.34	100	100792	5.48	GYVVADFVDFVETSPDSGDLVIEGTVR	257	283	(N-term)_iTRAQ[0]	158.31	100	3030.51	3030.46	-0.0456543	-15.0649	36266	90.1966			41668.1	0.471643	0.464343	0.585876	0.705859	0.461059	0.802684	48	48	48	422.989	199.5	196.412	247.82
296	FALSE	1	311	M13	ribosome biogenesis protein TSR1 [Saccharomyces cerevisiae RM11-1a]		gi|190405070	2987.34	100	100792	5.48	ATDSLSLELDLQTVFESNMNR	323	343	(N-term)_iTRAQ[0]	28.15	92.807	2527.25	2527.21	-0.0344238	-13.6211	9371.2	56.1748			41668.1	0.686541	0.59341	0.657024	0.705859	0.461059	0.802684	48	48	48	715.274	491.065	424.45	469.952
297	FALSE	1	318	M20	ribosome biogenesis protein TSR1 [Saccharomyces cerevisiae RM11-1a]		gi|190405070	2987.34	100	100792	5.48	ATDSLSLELDLQTVFESNMNR	323	343	(N-term)_iTRAQ[0]	28.39	93.194	2527.25	2527.2	-0.0446777	-17.6784	3392.98	49.9441			41668.1	0.998116	1.00921	1.41506	0.705859	0.461059	0.802684	48	48	48	263.243	262.747	265.668	372.504
298	FALSE	1	320	M22	ribosome biogenesis protein TSR1 [Saccharomyces cerevisiae RM11-1a]		gi|190405070	2987.34	100	100792	5.48	GYVVADFVDFVETSPDSGDLVIEGTVR	257	283	(N-term)_iTRAQ[0]	56.94	99.99	3030.51	3030.47	-0.0412598	-13.6148	10895.1	88.9388			41668.1	0.73252	0.73252	0.73252	0.705859	0.461059	0.802684	48	48	48	221.404
299	FALSE	1	329	N7	ribosome biogenesis protein TSR1 [Saccharomyces cerevisiae RM11-1a]		gi|190405070	2987.34	100	100792	5.48	GYVVADFVDFVETSPDSGDLVIEGTVR	257	283	(N-term)_iTRAQ[0]	108.23	100	3030.51	3030.47	-0.0378418	-12.487	12692.9	97.271			41668.1	0.655616	0.655616	0.791705	0.705859	0.461059	0.802684	48	48	48	203.303			160.956
300	FALSE	1	329	N7	ribosome biogenesis protein TSR1 [Saccharomyces cerevisiae RM11-1a]		gi|190405070	2987.34	100	100792	5.48	ATDSLSLELDLQTVFESNMNR	323	343	(N-term)_iTRAQ[0]	26.02	88.254	2527.25	2527.21	-0.0380859	-15.0701	3537.54	62.3736			41668.1	1.36589	0.92222	0.516772	0.705859	0.461059	0.802684	48	48	48	294.099	401.708	271.224
301	FALSE	1	333	N11	ribosome biogenesis protein TSR1 [Saccharomyces cerevisiae RM11-1a]		gi|190405070	2987.34	100	100792	5.48	VADFVVFGLSGVQEVDEEFGEQIIR	154	178	(N-term)_iTRAQ[0]	187.98	100	2926.5	2926.43	-0.0627441	-21.44	57027.5	83.4616			41668.1	0.661762	0.495994	0.747582	0.705859	0.461059	0.802684	48	48	48	719.63	476.224	356.932	537.982
302	FALSE	1	333	N11	ribosome biogenesis protein TSR1 [Saccharomyces cerevisiae RM11-1a]		gi|190405070	2987.34	100	100792	5.48	IITIVPLVNDLDPLDILYK	85	103	(N-term)_iTRAQ[0], Lysine(K)_iTRAQ[19]	49.6	99.948	2455.47	2455.41	-0.0561523	-22.8683	173865	22.4667			41668.1	0.876271	0.812724	1.04921	0.705859	0.461059	0.802684	48	48	48	4775.57	4184.69	3881.22	5010.58
303	FALSE	1	336	N14	ribosome biogenesis protein TSR1 [Saccharomyces cerevisiae RM11-1a]		gi|190405070	2987.34	100	100792	5.48	GYVVADFVDFVETSPDSGDLVIEGTVR	257	283	(N-term)_iTRAQ[0]	57.1	99.991	3030.51	3030.5	-0.0100098	-3.303	11457	91.9382			41668.1	0	0	0	0.705859	0.461059	0.802684	48	48	48
304	FALSE	1	340	N18	ribosome biogenesis protein TSR1 [Saccharomyces cerevisiae RM11-1a]		gi|190405070	2987.34	100	100792	5.48	GYVVADFVDFVETSPDSGDLVIEGTVR	257	283	(N-term)_iTRAQ[0]	73.76	100	3030.51	3030.45	-0.0551758	-18.2068	10554.5	100			41668.1	0	0	0	0.705859	0.461059	0.802684	48	48	48
305	FALSE	1	347	O1	ribosome biogenesis protein TSR1 [Saccharomyces cerevisiae RM11-1a]		gi|190405070	2987.34	100	100792	5.48	GYVVADFVDFVETSPDSGDLVIEGTVR	257	283	(N-term)_iTRAQ[0]	73.52	100	3030.51	3030.5	-0.00634766	-2.09459	10378.3	100			41668.1	0	0	0	0.705859	0.461059	0.802684	48	48	48
306	FALSE	1	352	O6	ribosome biogenesis protein TSR1 [Saccharomyces cerevisiae RM11-1a]		gi|190405070	2987.34	100	100792	5.48	GYVVADFVDFVETSPDSGDLVIEGTVR	257	283	(N-term)_iTRAQ[0]	56.77	99.99	3030.51	3030.47	-0.0366211	-12.0841	8549.16	89.7966			41668.1	0	0	0	0.705859	0.461059	0.802684	48	48	48
307	FALSE	1	357	O11	ribosome biogenesis protein TSR1 [Saccharomyces cerevisiae RM11-1a]		gi|190405070	2987.34	100	100792	5.48	GYVVADFVDFVETSPDSGDLVIEGTVR	257	283	(N-term)_iTRAQ[0]	78.25	100	3030.51	3030.45	-0.0534668	-17.6429	12360.8	91.225			41668.1	0	0	0	0.705859	0.461059	0.802684	48	48	48
308	FALSE	1	360	O14	ribosome biogenesis protein TSR1 [Saccharomyces cerevisiae RM11-1a]		gi|190405070	2987.34	100	100792	5.48	GYVVADFVDFVETSPDSGDLVIEGTVR	257	283	(N-term)_iTRAQ[0]	46.64	99.898	3030.51	3030.45	-0.0559082	-18.4485	8782.74	90.4769			41668.1	0	0	0	0.705859	0.461059	0.802684	48	48	48
309	FALSE	1	369	O23	ribosome biogenesis protein TSR1 [Saccharomyces cerevisiae RM11-1a]		gi|190405070	2987.34	100	100792	5.48	GYVVADFVDFVETSPDSGDLVIEGTVR	257	283	(N-term)_iTRAQ[0]	46.54	99.896	3030.51	3030.43	-0.0771484	-25.4573	7925.43	88.362			41668.1	0	0	0	0.705859	0.461059	0.802684	48	48	48
236	FALSE	1	10	A10	low-temperature viability protein LTV1 [Saccharomyces cerevisiae RM11-1a]		gi|190409695	1422.83	100	59743.4	4.52	GNEQKVEK	105	112	(N-term)_iTRAQ[0], Lysine(K)_iTRAQ[5,8]	25.46	86.638	1363.79	1363.88	0.0899658	65.9674	5206.54	28.4866			41667.8	0.621366	0.51228	0.677993	0.747824	0.43	0.985961	19	19	19	1262.39	784.405	646.698	855.892
237	FALSE	1	12	A12	low-temperature viability protein LTV1 [Saccharomyces cerevisiae RM11-1a]		gi|190409695	1422.83	100	59743.4	4.52	KDVSSTKPK	53	61	(N-term)_iTRAQ[0], Lysine(K)_iTRAQ[1,7,9]	50.56	99.959	1565.97	1566.07	0.102295	65.3236	27604.1	42.8361			41667.8	0.610112	0.423463	0.83619	0.747824	0.43	0.985961	19	19	19	4107.44	2506	1739.35	3434.6
238	FALSE	1	30	B3	low-temperature viability protein LTV1 [Saccharomyces cerevisiae RM11-1a]		gi|190409695	1422.83	100	59743.4	4.52	TQLQGDNYGEEEK	196	208	(N-term)_iTRAQ[0], Lysine(K)_iTRAQ[13]	80.96	100	1798.87	1798.94	0.0727539	40.4442	15512.4	40.9605			41667.8	0.888653	0.861984	1.31398	0.747824	0.43	0.985961	19	19	19	1556.83	1383.48	1341.96	2045.64
239	FALSE	1	63	C12	low-temperature viability protein LTV1 [Saccharomyces cerevisiae RM11-1a]		gi|190409695	1422.83	100	59743.4	4.52	LKEAADEVSK	425	434	(N-term)_iTRAQ[0], Lysine(K)_iTRAQ[2,10]	76.77	100	1521.89	1521.94	0.0507812	33.3673	25066.1	50.2017			41667.9	0.631478	0.470049	0.837948	0.747824	0.43	0.985961	19	19	19	3413.14	2155.32	1604.34	2860.03
240	FALSE	1	76	D1	low-temperature viability protein LTV1 [Saccharomyces cerevisiae RM11-1a]		gi|190409695	1422.83	100	59743.4	4.52	GFKPDMNPALR	160	170	(N-term)_iTRAQ[0], Lysine(K)_iTRAQ[3]	48.56	99.935	1533.85	1533.91	0.0672607	43.851	155679	62.42			41667.9	0.725526	0.345643	1.00145	0.747824	0.43	0.985961	19	19	19	12384.3	8985.13	4280.54	12402.2
241	FALSE	1	102	E1	low-temperature viability protein LTV1 [Saccharomyces cerevisiae RM11-1a]		gi|190409695	1422.83	100	59743.4	4.52	GFKPDMNPALR	160	170	(N-term)_iTRAQ[0], Lysine(K)_iTRAQ[3]	57.92	99.992	1533.85	1533.91	0.0650635	42.4185	416541	61.4019			41667.9	0.671445	0.333721	1.07049	0.747824	0.43	0.985961	19	19	19	31641.4	21245.5	10559.4	33871.9
242	FALSE	1	132	F7	low-temperature viability protein LTV1 [Saccharomyces cerevisiae RM11-1a]		gi|190409695	1422.83	100	59743.4	4.52	DEIEKDDALPVFQR	127	140	(N-term)_iTRAQ[0], Lysine(K)_iTRAQ[5]	66.61	99.999	1963.04	1963.08	0.0430908	21.9511	276055	63.3882			41668	0.690217	0.310486	1.04217	0.747824	0.43	0.985961	19	19	19	12960.8	8945.75	4024.14	13507.3
243	FALSE	1	142	F17	low-temperature viability protein LTV1 [Saccharomyces cerevisiae RM11-1a]		gi|190409695	1422.83	100	59743.4	4.52	GMAKPEYLLHQQDTTDEIR	141	159	(N-term)_iTRAQ[0], Lysine(K)_iTRAQ[4]	87.34	100	2533.3	2533.36	0.0617676	24.3823	244635	60.3516			41667.9	0.684022	0.383929	1.06156	0.747824	0.43	0.985961	19	19	19	11184.9	7650.73	4294.21	11873.5
244	FALSE	1	148	F23	low-temperature viability protein LTV1 [Saccharomyces cerevisiae RM11-1a]		gi|190409695	1422.83	100	59743.4	4.52	DDALPVFQR	132	140	(N-term)_iTRAQ[0]	52.34	99.973	1204.64	1204.68	0.0374756	31.1092	4499.11	76.6948			41667.9	1.01421	0.482824	0.636987	0.747824	0.43	0.985961	19	19	19	339.868	344.698	164.096	216.492
245	FALSE	1	151	G2	low-temperature viability protein LTV1 [Saccharomyces cerevisiae RM11-1a]		gi|190409695	1422.83	100	59743.4	4.52	YVVVHRPHDDPSFYDTDASAHVLVPVSNPNK	13	43	(N-term)_iTRAQ[0], Lysine(K)_iTRAQ[31]	43.28	99.779	3763.91	3764.01	0.104248	27.6968	54886.5	91.1972			41668	1.23517	0.829351	0.969553	0.747824	0.43	0.985961	19	19	19	245.716	303.502		238.235
246	FALSE	1	153	G4	low-temperature viability protein LTV1 [Saccharomyces cerevisiae RM11-1a]		gi|190409695	1422.83	100	59743.4	4.52	GAMSDVSGFSMSSSAIAR	333	350	(N-term)_iTRAQ[0]	137.2	100	1904.9	1904.93	0.0318604	16.7255	19668.5	71.6742			41668	0.784378	0.563738	1.03446	0.747824	0.43	0.985961	19	19	19	1348.87	1058.03	760.41	1395.36
247	FALSE	1	177	H4	low-temperature viability protein LTV1 [Saccharomyces cerevisiae RM11-1a]		gi|190409695	1422.83	100	59743.4	4.52	NIEDLFIEPK	114	123	(N-term)_iTRAQ[0], Lysine(K)_iTRAQ[10]	74.33	100	1505.85	1505.88	0.0372314	24.7246	62128.7	76.4141			41668	0.666015	0.28303	1.01986	0.747824	0.43	0.985961	19	19	19	2914.59	1941.16	824.917	2972.48
248	FALSE	1	258	K10	low-temperature viability protein LTV1 [Saccharomyces cerevisiae RM11-1a]		gi|190409695	1422.83	100	59743.4	4.52	EMAQFDNIENLEDLENIDYQADVR	251	274	(N-term)_iTRAQ[0]	144.62	100	3028.4	3028.37	-0.0273438	-9.02912	282547	89.2995			41668.1	0.656102	0.347851	0.890498	0.747824	0.43	0.985961	19	19	19	3601.39	2362.88	1252.75	3207.03
249	FALSE	1	278	L6	low-temperature viability protein LTV1 [Saccharomyces cerevisiae RM11-1a]		gi|190409695	1422.83	100	59743.4	4.52	EVLEALEDEAYVVNDDVVVEDISK	171	194	(N-term)_iTRAQ[0], Lysine(K)_iTRAQ[24]	165.14	100	2980.51	2980.6	0.0839844	28.1778	112268	73.4657			41668.1	0.835371	0.361257	1.30985	0.747824	0.43	0.985961	19	19	19	2723.02	2274.74	983.71	3566.75
250	FALSE	1	289	L17	low-temperature viability protein LTV1 [Saccharomyces cerevisiae RM11-1a]		gi|190409695	1422.83	100	59743.4	4.52	EVLEALEDEAYVVNDDVVVEDISKK	171	195	(N-term)_iTRAQ[0], Lysine(K)_iTRAQ[24,25]	116.22	100	3252.71	3252.73	0.0185547	5.70438	35704.7	67.2525			41668.1	0.953889	0.471716	1.44971	0.747824	0.43	0.985961	19	19	19	1245.62	1188.19	587.581	1805.79
251	FALSE	1	311	M13	low-temperature viability protein LTV1 [Saccharomyces cerevisiae RM11-1a]		gi|190409695	1422.83	100	59743.4	4.52	SDFESMLDDFLDNYELESGGRK	393	414	(N-term)_iTRAQ[0], Lysine(K)_iTRAQ[22]	73.64	100	2855.33	2855.27	-0.059082	-20.6918	17762.9	70.638			41668.1	0.905935	0.401919	1.46934	0.747824	0.43	0.985961	19	19	19	558.316	505.798	224.398	820.357
252	FALSE	1	320	M22	low-temperature viability protein LTV1 [Saccharomyces cerevisiae RM11-1a]		gi|190409695	1422.83	100	59743.4	4.52	SDFESMLDDFLDNYELESGGR	393	413	(N-term)_iTRAQ[0]	65.2	99.999	2583.13	2583.1	-0.0314941	-12.1922	8287.78	87.4568			41668.1	0.755053	0.480549	0.80959	0.747824	0.43	0.985961	19	19	19	345.649	260.983	166.101	279.834
253	FALSE	1	342	N20	low-temperature viability protein LTV1 [Saccharomyces cerevisiae RM11-1a]		gi|190409695	1422.83	100	59743.4	4.52	SDFESMLDDFLDNYELESGGR	393	413	(N-term)_iTRAQ[0]	170.44	100	2583.13	2583.1	-0.0327148	-12.6648	496895	80.4963			41668.1	0.666422	0.328029	0.977172	0.747824	0.43	0.985961	19	19	19	8501.3	5665.45	2788.67	8307.23
254	FALSE	1	342	N20	low-temperature viability protein LTV1 [Saccharomyces cerevisiae RM11-1a]		gi|190409695	1422.83	100	59743.4	4.52	SDFESMLDDFLDNYELESGGR	393	413	(N-term)_iTRAQ[0], Oxidation (M)[6]	88.6	100	2599.13	2599.11	-0.0119629	-4.60266	58490.1	53.7354			41668.1	0.52431	0.374563	0.806218	0.747824	0.43	0.985961	19	19	19	1424.08	746.657	533.406	1148.12
228	FALSE	1	65	C14	RPS18B [Saccharomyces cerevisiae]		gi|1914797	480.576	100	18975.9	10.9	QPHIFNNPK	1	9	(N-term)_iTRAQ[0], Lysine(K)_iTRAQ[9]	57.31	99.991	1382.78	1382.83	0.0496826	35.9295	135163	70.0081			41667.9	0.717563	0.458694	0.918637	0.612714	0.426201	0.733326	8	8	8	7459.19	5352.44	3421.48	6852.28
229	FALSE	1	65	C14	RPS18B [Saccharomyces cerevisiae]		gi|1914797	480.576	100	18975.9	10.9	NAGLGFK	22	28	(N-term)_iTRAQ[0], Lysine(K)_iTRAQ[7]	43.51	99.791	994.593	994.644	0.0510254	51.3028	80998.5	41.1487			41667.9	0.637284	0.375851	0.789153	0.612714	0.426201	0.733326	8	8	8	9319.58	5939.22	3502.77	7354.58
230	FALSE	1	68	C17	RPS18B [Saccharomyces cerevisiae]		gi|1914797	480.576	100	18975.9	10.9	FNVVK	122	126	(N-term)_iTRAQ[0], Lysine(K)_iTRAQ[5]	30.22	95.534	894.566	894.606	0.0405884	45.3722	13983.3	47.7278			41667.9	0.633069	0.435964	0.775957	0.612714	0.426201	0.733326	8	8	8	1404.4	889.08	612.267	1089.75
231	FALSE	1	73	C22	RPS18B [Saccharomyces cerevisiae]		gi|1914797	480.576	100	18975.9	10.9	TAIEGSYIDKK	32	42	(N-term)_iTRAQ[0], Lysine(K)_iTRAQ[10,11]	73.05	100	1656.95	1657	0.0438232	26.4481	31239	52.1141			41667.8	0.47586	0.353422	0.481805	0.612714	0.426201	0.733326	8	8	8	4697.01	2235.12	1660.03	2263.04
232	FALSE	1	79	D4	RPS18B [Saccharomyces cerevisiae]		gi|1914797	480.576	100	18975.9	10.9	NVPVHVSPAFR	91	101	(N-term)_iTRAQ[0]	65.39	99.999	1366.77	1366.83	0.0634766	46.4427	13874.5	61.7335			41667.9	0.639643	0.521091	0.972193	0.612714	0.426201	0.733326	8	8	8	1409.87	901.815	734.672	1370.67
233	FALSE	1	120	E19	RPS18B [Saccharomyces cerevisiae]		gi|1914797	480.576	100	18975.9	10.9	AYLHYIPK	74	81	(N-term)_iTRAQ[0], Lysine(K)_iTRAQ[8]	54.34	99.983	1292.76	1292.81	0.0467529	36.1652	33428	81.2599			41667.9	0.566538	0.433252	0.70303	0.612714	0.426201	0.733326	8	8	8	1396.96	791.429	605.235	982.102
234	FALSE	1	169	G20	RPS18B [Saccharomyces cerevisiae]		gi|1914797	480.576	100	18975.9	10.9	VQVGDIVTVGQCRPISK	102	118	(N-term)_iTRAQ[0], Lysine(K)_iTRAQ[17], MMTS (C)[12]	82.17	100	2133.18	2133.21	0.0395508	18.5408	27624	57.557			41668	0.708529	0.544567	0.700343	0.612714	0.426201	0.733326	8	8	8	1684.63	1193.61	917.396	1179.82
235	FALSE	1	237	J13	RPS18B [Saccharomyces cerevisiae]		gi|1914797	480.576	100	18975.9	10.9	CPFTGLVSIR	43	52	(N-term)_iTRAQ[0], MMTS (C)[1]	75.55	100	1282.68	1282.68	0.00366211	2.85506	27048	52.2081			41668	0.561587	0.33337	0.64465	0.612714	0.426201	0.733326	8	8	8	2862.4	1607.49	954.238	1845.25
227	FALSE	1	311	M13	RecName: Full=Nucleolar protein 58; AltName: Full=Nucleolar protein 5		gi|206558283	59.71	99.995	68207.2	8.96	AIAPNLTQLVGELVGAR	282	298	(N-term)_iTRAQ[0]	59.71	99.995	1866.09	1866.06	-0.0324707	-17.4004	5417.5	68.0579			41668.1	1.07838	1.07285	1.10241	1.07838	1.07285	1.10241	1	1	1	411.595	443.855	441.58	453.746
225	FALSE	1	263	K15	YPL012Wp-like protein [Saccharomyces cerevisiae AWRI1631]		gi|207340445	183.65	100	125529	7.29	AWLLPLIR	293	300	(N-term)_iTRAQ[0]	72.93	100	1125.73	1125.74	0.00915527	8.13277	43464.7	77.4874			41668.1	3.05599	3.4379	2.92336	3.062	2.74585	2.95843	2	2	2	549.818	1680.24	1890.22	1607.32
226	FALSE	1	280	L8	YPL012Wp-like protein [Saccharomyces cerevisiae AWRI1631]		gi|207340445	183.65	100	125529	7.29	SYILETIDQYLK	451	462	(N-term)_iTRAQ[0], Lysine(K)_iTRAQ[12]	110.72	100	1773.99	1773.98	-0.0102539	-5.78014	19740	70.6156			41668.1	3.06801	2.1931	2.99392	3.062	2.74585	2.95843	2	2	2	570.88	1751.46	1252	1709.17
224	FALSE	1	274	L2	YPL093Wp-like protein [Saccharomyces cerevisiae AWRI1631]		gi|207340569	26.13	88.548	43549.3	9.08	DIPTVAPANDLLDIVLNR	7	24	(N-term)_iTRAQ[0]	26.13	88.548	2093.17	2093.21	0.0373535	17.8454	8580.04	56.3144			41668.1	0.687066	0.954616	0.65815	0.687066	0.954616	0.65815	1	1	1	492.727	338.536	470.365	324.288
223	FALSE	1	64	C13	YJL213Wp-like protein [Saccharomyces cerevisiae AWRI1631]		gi|207344194	30.99	96.26	48089.9	7.96	LMLMPK	142	147	(N-term)_iTRAQ[0], Lysine(K)_iTRAQ[6]	30.99	96.26	1020.62	1020.63	0.0135498	13.2761	82612.3	48.5571			41667.9	0.675086	0.519263	0.844483	0.675086	0.519263	0.844483	1	1	1	6454.72	4357.49	3351.7	5450.9
220	FALSE	1	235	J11	Chain A, Crystal Structure Of The Cytoplasmic Tunnel Domain In Yeast Vtc2p		gi|229597871	36.37	98.916	49563.1	5.85	FPYSVXEIK	308	316	(N-term)_iTRAQ[0], Lysine(K)_iTRAQ[9]	34.19	98.21	1327.75	1327.65	-0.0985107	-74.1937	23200.1	47.3452			41668	1.21516	1.20979	1.42219	1.09818	1.06195	1.34983	3	3	3	671.607	816.112	812.505	955.152
221	FALSE	1	257	K9	Chain A, Crystal Structure Of The Cytoplasmic Tunnel Domain In Yeast Vtc2p		gi|229597871	36.37	98.916	49563.1	5.85	FPYSVXEIK	308	316	(N-term)_iTRAQ[0], Lysine(K)_iTRAQ[9]	30.48	95.794	1327.75	1327.64	-0.113892	-85.7778	39921.2	46.5486			41668.1	1.11749	0.900123	1.37795	1.09818	1.06195	1.34983	3	3	3	1247.07	1393.59	1122.52	1718.4
222	FALSE	1	302	M4	Chain A, Crystal Structure Of The Cytoplasmic Tunnel Domain In Yeast Vtc2p		gi|229597871	36.37	98.916	49563.1	5.85	FPYSVXEIK	308	316	(N-term)_iTRAQ[0], Lysine(K)_iTRAQ[9]	36.37	98.916	1327.75	1327.63	-0.121582	-91.5699	1.07873e+06	44.7872			41668.1	0.975313	1.09975	1.25502	1.09818	1.06195	1.34983	3	3	3	27023.7	26356.5	29719.3	33915.2
219	FALSE	1	270	K22	RecName: Full=Eukaryotic translation initiation factor 3 subunit G; Short=eIF3g; AltName: Full=Euka		gi|238686682	59.92	99.995	34097.9	6.42	EELLFPFAPIPR	209	220	(N-term)_iTRAQ[0]	59.92	99.995	1572.89	1572.9	0.0125732	7.99371	6826.66	72.9299			41668.1	0.63248	0.937526	0.755086	0.63248	0.937526	0.755086	1	1	1	513.861	325.007	481.758	388.009
218	FALSE	1	166	G17	Krr1p [Saccharomyces cerevisiae JAY291]		gi|256270959	32.48	97.346	43199.7	9.42	VYTPFPPAQLPR	247	258	(N-term)_iTRAQ[0]	32.48	97.346	1529.86	1529.91	0.0529785	34.6296	6478.24	58.7229			41668	0.598374	0.829301	0.863758	0.598374	0.829301	0.863758	1	1	1	591.096	353.696	490.197	510.564
208	FALSE	1	17	A17	Nob1p [Saccharomyces cerevisiae JAY291]		gi|256271096	649.42	100	58497.8	8.63	AEEHVEEAGSK	185	195	(N-term)_iTRAQ[0], Lysine(K)_iTRAQ[11]	46.54	99.896	1473.74	1473.89	0.145752	98.8992	224767	21.6931			41667.8	0.61557	0.371513	0.763779	0.430764	0.268416	0.701098	10	10	10	21853	13452.1	8118.68	16690.9
209	FALSE	1	35	B8	Nob1p [Saccharomyces cerevisiae JAY291]		gi|256271096	649.42	100	58497.8	8.63	TGNVTPHLK	343	351	(N-term)_iTRAQ[0], Lysine(K)_iTRAQ[9]	51.41	99.966	1254.74	1254.83	0.088501	70.5332	18190	46.0521			41667.8	0.370646	0.447179	0.581087	0.430764	0.268416	0.701098	10	10	10	1855.41	687.698	829.699	1078.15
210	FALSE	1	42	B15	Nob1p [Saccharomyces cerevisiae JAY291]		gi|256271096	649.42	100	58497.8	8.63	KKPGDALDASK	115	125	(N-term)_iTRAQ[0], Lysine(K)_iTRAQ[1,2,11]	41.81	99.69	1706.03	1706.08	0.0534668	31.3399	102141	40.636			41667.8	0.340421	0.148295	0.464501	0.430764	0.268416	0.701098	10	10	10	17893.9	6091.47	2653.58	8311.76
211	FALSE	1	57	C6	Nob1p [Saccharomyces cerevisiae JAY291]		gi|256271096	649.42	100	58497.8	8.63	GHVHSKPQENVILR	381	394	(N-term)_iTRAQ[0], Lysine(K)_iTRAQ[6]	66.15	99.999	1902.09	1902.17	0.0820312	43.1269	26045.7	55.0355			41667.9	0.421659	0.234343	0.68069	0.430764	0.268416	0.701098	10	10	10	3911.84	1649.46	916.711	2662.75
212	FALSE	1	68	C17	Nob1p [Saccharomyces cerevisiae JAY291]		gi|256271096	649.42	100	58497.8	8.63	EAENANLELESK	173	184	(N-term)_iTRAQ[0], Lysine(K)_iTRAQ[12]	72.84	100	1634.85	1634.92	0.067627	41.3659	5915.07	49.4191			41667.9	0.522142	0.548715	0.750723	0.430764	0.268416	0.701098	10	10	10	1056.85	551.825	579.908	793.4
213	FALSE	1	73	C22	Nob1p [Saccharomyces cerevisiae JAY291]		gi|256271096	649.42	100	58497.8	8.63	SNFQWNNR	352	359	(N-term)_iTRAQ[0]	54.55	99.984	1209.59	1209.63	0.0380859	31.4867	70447.7	55.0389			41667.8	0.421118	0.221634	0.66921	0.430764	0.268416	0.701098	10	10	10	7420.26	3124.81	1644.58	4965.71
214	FALSE	1	97	D22	Nob1p [Saccharomyces cerevisiae JAY291]		gi|256271096	649.42	100	58497.8	8.63	VIKQEEWTR	403	411	(N-term)_iTRAQ[0], Lysine(K)_iTRAQ[3]	56.81	99.99	1476.84	1476.92	0.0809326	54.8011	50419.8	40.9876			41667.9	0.340236	0.2622	1.03986	0.430764	0.268416	0.701098	10	10	10	7975.67	2713.61	2091.22	8293.61
215	FALSE	1	99	D24	Nob1p [Saccharomyces cerevisiae JAY291]		gi|256271096	649.42	100	58497.8	8.63	SNFQWNNR	352	359	(N-term)_iTRAQ[0]	58.95	99.994	1209.59	1209.63	0.0450439	37.2391	32982	59.6548			41667.9	0.392613	0.243963	0.669961	0.430764	0.268416	0.701098	10	10	10	3672.71	1441.95	896.004	2460.57
216	FALSE	1	239	J15	Nob1p [Saccharomyces cerevisiae JAY291]		gi|256271096	649.42	100	58497.8	8.63	NLEIWQSLGTLK	52	63	(N-term)_iTRAQ[0], Lysine(K)_iTRAQ[12]	93.33	100	1689.98	1689.99	0.00769043	4.55061	30460.4	71.2379			41668	0.448527	0.17731	0.737586	0.430764	0.268416	0.701098	10	10	10	2804.22	1257.77	497.216	2068.36
217	FALSE	1	278	L6	Nob1p [Saccharomyces cerevisiae JAY291]		gi|256271096	649.42	100	58497.8	8.63	ILNNWIGGGSADNYISPFAITGLK	417	440	(N-term)_iTRAQ[0], Lysine(K)_iTRAQ[24]	161.58	100	2809.51	2809.58	0.0671387	23.8969	31173.6	82.3386			41668.1	0.509859	0.243773	0.79207	0.430764	0.268416	0.701098	10	10	10	1427.64	727.896	348.02	1130.79
207	FALSE	1	132	F7	Rpl17bp [Saccharomyces cerevisiae JAY291]		gi|256271337	79.9	100	23232	10.92	YLDQVLDHQR	47	56	(N-term)_iTRAQ[0]	54.68	99.984	1430.75	1430.78	0.0328369	22.9508	15912.9	65.1561			41668	0.600749	0.928135	0.63793	0.637885	0.658241	0.758588	2	2	2	1123.85	675.153	1043.09	716.939
201	FALSE	1	68	C17	Rps23ap [Saccharomyces cerevisiae JAY291]		gi|256273384	381.58	100	19755.4	10.66	WAENNYK	25	31	(N-term)_iTRAQ[0], Lysine(K)_iTRAQ[7]	48.51	99.934	1212.63	1212.68	0.0582275	48.0177	123469	46.0087			41667.8	0.664774	0.399498	0.925798	0.617442	0.43064	0.68712	6	6	6	14138.8	9399.13	5648.43	13089.7
202	FALSE	1	73	C22	Rps23ap [Saccharomyces cerevisiae JAY291]		gi|256273384	381.58	100	19755.4	10.66	GIVLEK	52	57	(N-term)_iTRAQ[0], Lysine(K)_iTRAQ[6]	41.01	99.628	946.618	946.65	0.0321045	33.9149	15522.3	57.5651			41667.8	0.563396	0.351086	0.696277	0.617442	0.43064	0.68712	6	6	6	1446.89	815.172	507.983	1007.44
203	FALSE	1	73	C22	Rps23ap [Saccharomyces cerevisiae JAY291]		gi|256273384	381.58	100	19755.4	10.66	VQLIK	75	79	(N-term)_iTRAQ[0], Lysine(K)_iTRAQ[5]	25.16	85.682	888.613	888.633	0.0206299	23.2158	9471.76	46.7483			41667.8	0.592404	0.453712	0.505859	0.617442	0.43064	0.68712	6	6	6	944.089	559.282	428.345	477.575
204	FALSE	1	138	F13	Rps23ap [Saccharomyces cerevisiae JAY291]		gi|256273384	381.58	100	19755.4	10.66	LLGTAFK	34	40	(N-term)_iTRAQ[0], Lysine(K)_iTRAQ[7]	51.29	99.965	1037.66	1037.7	0.0361328	34.8214	62939.2	53.4462			41667.9	0.659865	0.44569	0.825814	0.617442	0.43064	0.68712	6	6	6	6445.48	4253.15	2872.69	5322.77
205	FALSE	1	262	K14	Rps23ap [Saccharomyces cerevisiae JAY291]		gi|256273384	381.58	100	19755.4	10.66	VSGVSLLALWK	128	138	(N-term)_iTRAQ[0], Lysine(K)_iTRAQ[11]	89.79	100	1460.91	1460.9	-0.00561523	-3.84366	96858.5	76.4678			41668.1	0.674784	0.384842	0.736585	0.617442	0.43064	0.68712	6	6	6	5033.07	3396.23	1936.94	3707.28
206	FALSE	1	320	M22	Rps23ap [Saccharomyces cerevisiae JAY291]		gi|256273384	381.58	100	19755.4	10.66	VTAFVPNDGCLNFVDENDEVLLAGFGR	84	110	(N-term)_iTRAQ[0], MMTS (C)[10]	125.82	100	3101.48	3101.44	-0.045166	-14.5627	26741.2	93.4844			41668.1	0.560854	0.584336	0.530592	0.617442	0.43064	0.68712	6	6	6	313.49	175.822	183.183
200	FALSE	1	262	K14	beta-tubulin [Saccharomyces cerevisiae]		gi|3435	39.86	99.515	53701.2	4.64	YLTVAAFFR	310	318	(N-term)_iTRAQ[0]	39.86	99.515	1231.7	1231.7	-0.000610352	-0.495538	5456.26	48.0271			41668.1	0.569318	1.09906	0.447716	0.569318	1.09906	0.447716	1	1	1	688.654	392.063	756.871	308.322
199	FALSE	1	321	M23	Chain C, Structure Of The Ribosomal 80s-Eef2-Sordarin Complex From Yeast Obtained By Docking Atomic		gi|49258823	35.36	98.633	23482.1	9.99	LVADGVFYAELNEFFTR	10	26	(N-term)_iTRAQ[0]	35.36	98.633	2135.09	2135.05	-0.0437012	-20.468	2085.26	71.269			41668.1	0.434416	0.619596	0.442678	0.434416	0.619596	0.442678	1	1	1	291.571	126.663	180.656
192	FALSE	1	21	A21	Chain I, Structure Of The Ribosomal 80s-Eef2-Sordarin Complex From Yeast Obtained By Docking Atomic		gi|49258828	337.74	100	18300.5	10.26	KFGGK	127	131	(N-term)_iTRAQ[0], Lysine(K)_iTRAQ[1,5]	27.34	91.333	968.626	968.687	0.0609131	62.8861	17744.4	21.874			41667.8	0.633793	0.336166	0.762245	0.597751	0.379432	0.77514	7	7	7	4098.93	2597.88	1377.92	3124.39
193	FALSE	1	30	B3	Chain I, Structure Of The Ribosomal 80s-Eef2-Sordarin Complex From Yeast Obtained By Docking Atomic		gi|49258828	337.74	100	18300.5	10.26	GLVAYHQK	87	94	(N-term)_iTRAQ[0], Lysine(K)_iTRAQ[8]	49.55	99.948	1203.71	1203.78	0.0667725	55.4722	75988.1	53.0917			41667.8	0.520144	0.418847	0.747656	0.597751	0.379432	0.77514	7	7	7	5425.84	2822.22	2272.6	4056.66
194	FALSE	1	30	B3	Chain I, Structure Of The Ribosomal 80s-Eef2-Sordarin Complex From Yeast Obtained By Docking Atomic		gi|49258828	337.74	100	18300.5	10.26	KAFTSYDR	106	113	(N-term)_iTRAQ[0], Lysine(K)_iTRAQ[1]	27.5	91.646	1275.69	1275.76	0.0628662	49.28	18274.8	24.5868			41667.8	0.604198	0.443832	0.804953	0.597751	0.379432	0.77514	7	7	7	3185.53	1924.69	1413.84	2564.2
195	FALSE	1	57	C6	Chain I, Structure Of The Ribosomal 80s-Eef2-Sordarin Complex From Yeast Obtained By Docking Atomic		gi|49258828	337.74	100	18300.5	10.26	AFTSYDR	107	113	(N-term)_iTRAQ[0]	44.1	99.817	1003.5	1003.55	0.0577393	57.5381	73212.8	53.0545			41667.9	0.617839	0.399864	0.729507	0.597751	0.379432	0.77514	7	7	7	5022.8	3103.28	2008.44	3664.17
196	FALSE	1	107	E6	Chain I, Structure Of The Ribosomal 80s-Eef2-Sordarin Complex From Yeast Obtained By Docking Atomic		gi|49258828	337.74	100	18300.5	10.26	FSNIDIR	59	65	(N-term)_iTRAQ[0]	25.34	86.263	1008.56	1008.58	0.0251465	24.9331	11316.5	43.334			41667.9	0.655615	0.389525	0.519103	0.597751	0.379432	0.77514	7	7	7	877.21	575.112	341.695	455.363
197	FALSE	1	223	I23	Chain I, Structure Of The Ribosomal 80s-Eef2-Sordarin Complex From Yeast Obtained By Docking Atomic		gi|49258828	337.74	100	18300.5	10.26	VNGSPITLVEPEILR	30	44	(N-term)_iTRAQ[0]	52.5	99.974	1781.03	1781.03	-0.00415039	-2.33033	17015.2	70.8908			41668	0.553348	0.31068	0.969602	0.597751	0.379432	0.77514	7	7	7	889.829	492.385	276.452	862.779
198	FALSE	1	306	M8	Chain I, Structure Of The Ribosomal 80s-Eef2-Sordarin Complex From Yeast Obtained By Docking Atomic		gi|49258828	337.74	100	18300.5	10.26	VYEPLLLVGLDKFSNIDIR	47	65	(N-term)_iTRAQ[0], Lysine(K)_iTRAQ[12]	111.41	100	2492.44	2492.4	-0.0332031	-13.3215	79057.3	66.6654			41668.1	0.61076	0.374412	0.998203	0.597751	0.379432	0.77514	7	7	7	4309.77	2632.23	1613.63	4302.02
187	FALSE	1	95	D20	Chain M, Structure Of The Ribosomal 80s-Eef2-Sordarin Complex From Yeast Obtained By Docking Atomic		gi|49258832	358.166	100	17218.6	10.39	AGELTQEELER	44	54	(N-term)_iTRAQ[0]	91.18	100	1418.72	1418.77	0.0415039	29.2544	46914	66.0693			41667.9	0.646521	0.373281	0.873187	0.603879	0.352317	0.759833	5	5	5	3299.88	2133.45	1231.78	2881.42
188	FALSE	1	113	E12	Chain M, Structure Of The Ribosomal 80s-Eef2-Sordarin Complex From Yeast Obtained By Docking Atomic		gi|49258832	358.166	100	17218.6	10.39	LLNTNVDGNIK	3	13	(N-term)_iTRAQ[0], Lysine(K)_iTRAQ[11]	85.55	100	1488.86	1488.89	0.0252686	16.9717	19079.2	41.3011			41667.9	0.699751	0.48178	0.704454	0.603879	0.352317	0.759833	5	5	5	2228.13	1559.14	1073.47	1569.62
189	FALSE	1	137	F12	Chain M, Structure Of The Ribosomal 80s-Eef2-Sordarin Complex From Yeast Obtained By Docking Atomic		gi|49258832	358.166	100	17218.6	10.39	IVQIMQNPTHYK	55	66	(N-term)_iTRAQ[0], Lysine(K)_iTRAQ[12]	86.49	100	1759.98	1760.01	0.0357666	20.3222	227781	73.45			41667.9	0.551004	0.315715	0.71512	0.603879	0.352317	0.759833	5	5	5	11345.8	6251.55	3582.02	8113.57
190	FALSE	1	149	F24	Chain M, Structure Of The Ribosomal 80s-Eef2-Sordarin Complex From Yeast Obtained By Docking Atomic		gi|49258832	358.166	100	17218.6	10.39	HFWGLR	113	118	(N-term)_iTRAQ[0]	36.87	99.034	959.534	959.579	0.0455322	47.4525	74471.9	35.646			41667.9	0.571273	0.2978	0.711098	0.603879	0.352317	0.759833	5	5	5	10288.2	5877.37	3063.83	7315.93
191	FALSE	1	217	I17	Chain M, Structure Of The Ribosomal 80s-Eef2-Sordarin Complex From Yeast Obtained By Docking Atomic		gi|49258832	358.166	100	17218.6	10.39	IPAWFLNR	67	74	(N-term)_iTRAQ[0]	59.04	99.994	1160.67	1160.69	0.0236816	20.4034	532102	62.7424			41668	0.563928	0.321044	0.809699	0.603879	0.352317	0.759833	5	5	5	39820.5	22455.9	12784.1	32242.6
184	FALSE	1	32	B5	Chain C, Structure Of The Ribosomal 80s-Eef2-Sordarin Complex From Yeast Obtained By Docking Atomic		gi|49258841	153.88	100	50031.8	10.29	YAQDGAGIER	136	145	(N-term)_iTRAQ[0]	54.5	99.983	1223.61	1223.68	0.0634766	51.8763	19799	54.8566			41667.8	0.837205	1.49615	0.836337	0.781704	1.32123	0.79238	3	3	3	1539.91	1289.22	2303.94	1287.88
185	FALSE	1	44	B17	Chain C, Structure Of The Ribosomal 80s-Eef2-Sordarin Complex From Yeast Obtained By Docking Atomic		gi|49258841	153.88	100	50031.8	10.29	GHGFEGVTHR	222	231	(N-term)_iTRAQ[0]	55.4	99.986	1240.63	1240.74	0.108643	87.5704	13928.9	47.5217			41667.8	0.773925	1.31166	0.970905	0.781704	1.32123	0.79238	3	3	3	1260.04	975.176	1652.74	1223.38
186	FALSE	1	77	D2	Chain C, Structure Of The Ribosomal 80s-Eef2-Sordarin Complex From Yeast Obtained By Docking Atomic		gi|49258841	153.88	100	50031.8	10.29	HGHLGFLPR	10	18	(N-term)_iTRAQ[0]	43.98	99.812	1177.67	1177.76	0.0842285	71.5212	17722	42.1946			41667.9	0.737218	1.17528	0.612693	0.781704	1.32123	0.79238	3	3	3	1899.66	1400.47	2232.64	1163.91
181	FALSE	1	66	C15	Chain L, Structure Of The Ribosomal 80s-Eef2-Sordarin Complex From Yeast Obtained By Docking Atomic		gi|49258850	148.37	100	27636.6	11.38	GATYGKPTNQGVNELK	77	92	(N-term)_iTRAQ[0], Lysine(K)_iTRAQ[6,16]	57.18	99.991	2109.17	2109.21	0.0444336	21.0669	10828.6	54.0922			41667.9	0.643137	1.34483	0.671576	0.743726	1.43253	0.695257	3	3	3	1336.06	859.27	1796.77	897.266
182	FALSE	1	133	F8	Chain L, Structure Of The Ribosomal 80s-Eef2-Sordarin Complex From Yeast Obtained By Docking Atomic		gi|49258850	148.37	100	27636.6	11.38	QNTLSLWR	193	200	(N-term)_iTRAQ[0]	55.92	99.988	1161.65	1161.69	0.0396729	34.1522	13790.6	46.1036			41668	0.738549	1.51593	0.773978	0.743726	1.43253	0.695257	3	3	3	1195.43	882.881	1812.19	925.234
[truncated: 1,298 more rows]

## Sheet: Rio2TAP_wt-S2-S0-S21-120min_b
	Submit To DeNovo	Plate Number	Spot Index	Spot Label	Protein Name	Species	Accession Number	Total Ion Score	Total Ion Score C.I. %	Protein MW	Protein PI	Best Peptide Sequence	Start Sequence Position	End Sequence Position	Modification	Ion Score	Ion Score C.I. %	Calculated Mass	Observed Mass	Match Error Da	Match Error PPM	Total MS/MS Ion Cluster Area	MS/MS Ion Cluster Area Matched %	Custom1	Custom2	Acquisition Time	iTRAQ Ratio (115/114)	iTRAQ Ratio (116/114)	iTRAQ Ratio (117/114)	Avg. iTRAQ Ratio (115/114)	Avg. iTRAQ Ratio (116/114)	Avg. iTRAQ Ratio (117/114)	iTRAQ Peptides (115/114)	iTRAQ Peptides (116/114)	iTRAQ Peptides (117/114)	iTRAQ 114 Reagent Cluster Area	iTRAQ 115 Reagent Cluster Area	iTRAQ 116 Reagent Cluster Area	iTRAQ 117 Reagent Cluster Area
[truncated: 3,225 more rows]

[truncated: 5 more sheets: Rio2TAP_wt-S2-S0-S21-240min_b, Rio2TAP_wt-S20-S3-S29-240min_a, Rio2TAP_wt-S20-S3-S29-240min_b, Slx9TAP_wt-S3-S2-S21_240min_a, Slx9TAP_wt-S3-S2-S21_240min_b]
